# Supplementary material for: N′-(2,4-Dichloro­benzyl­idene)-4-hy­droxy­benzohydrazide
Source: Acta Crystallogr Sect E Struct Rep Online. 2010 Nov 13;66(Pt 12):o3143. doi: 10.1107/S1600536810045502 (PMC3011548; doi:10.1107/S1600536810045502)
Supplement: Supplementary file 2 [file e-66-o3143-Isup2.hkl]

# 
# h,k,l, Fc-squared, Fo-squared, sigma(Fo-squared) and status flag 
# 
data_I
_shelx_title ' test_0m in P2(1)/c' 
_shelx_refln_list_code          4 
_shelx_F_calc_maximum      217.76 
_exptl_crystal_F_000       632.00 
_reflns_d_resolution_high  0.7829 
 
loop_ 
 _symmetry_equiv_pos_as_xyz 
 'x, y, z' 
 '-x, y+1/2, -z+1/2' 
 '-x, -y, -z' 
 'x, -y-1/2, z-1/2' 
 
_cell_length_a     7.6687 
_cell_length_b    11.9591 
_cell_length_c    15.0434 
_cell_angle_alpha  90.000 
_cell_angle_beta  103.200 
_cell_angle_gamma  90.000 
 
_shelx_F_squared_multiplier     1.000 
 
loop_ 
 _refln_index_h 
 _refln_index_k 
 _refln_index_l 
 _refln_F_squared_calc 
 _refln_F_squared_meas 
 _refln_F_squared_sigma 
 _refln_observed_status 
   1   0   0      748.03      766.86     15.97 o 
   2   0   0    31950.06    18273.13   1433.05 o 
   3   0   0      102.52      109.89      3.59 o 
   4   0   0     4613.91     4407.81     78.22 o 
   5   0   0      257.62      274.03      8.66 o 
   7   0   0       71.18       57.43      4.70 o 
   8   0   0      124.09      120.80      6.93 o 
   1   1   0       21.29       21.96      1.11 o 
   2   1   0    12339.03    10207.33    291.39 o 
   3   1   0     2934.93     2872.51     29.63 o 
   4   1   0      310.32      261.06      4.36 o 
   5   1   0      512.02      542.51      7.71 o 
   6   1   0       97.78       99.75      3.84 o 
   7   1   0       50.11       58.15      3.41 o 
   8   1   0        3.03        2.35      1.75 o 
   0   2   0     3285.20     3040.49     45.42 o 
   1   2   0       22.49       25.06      1.41 o 
   2   2   0       90.53      126.84      2.17 o 
   3   2   0      425.38      437.04      5.69 o 
   4   2   0     4098.68     3987.22     41.01 o 
   5   2   0       99.79      115.10      2.93 o 
   6   2   0       98.34      105.91      4.09 o 
   7   2   0      188.36      201.97      6.02 o 
   8   2   0       63.19       81.20      6.44 o 
   9   2   0       27.60       24.51      4.46 o 
   1   3   0       25.67       26.07      0.73 o 
   2   3   0      201.30      257.41      3.96 o 
   3   3   0      746.92      758.88      8.98 o 
   4   3   0       95.98      114.64      2.67 o 
   5   3   0       32.32       36.99      1.79 o 
   6   3   0      237.81      240.48      4.87 o 
   7   3   0       16.68       16.50      2.26 o 
   8   3   0        0.19       -0.74      2.72 o 
   9   3   0        0.95        0.50      3.22 o 
   0   4   0      336.27      357.95      5.67 o 
   1   4   0     1585.49     1528.49     14.07 o 
   2   4   0      517.74      613.18      6.43 o 
   3   4   0     1466.44     1537.28     16.79 o 
   4   4   0        0.27        1.72      0.75 o 
   5   4   0      231.58      219.55      4.26 o 
   6   4   0        4.09        2.81      1.55 o 
   7   4   0       87.47       80.95      6.19 o 
   8   4   0       23.37       23.52      4.46 o 
   9   4   0        3.67        5.45      3.34 o 
   1   5   0       26.12       32.83      1.05 o 
   2   5   0       24.33       21.49      0.93 o 
   3   5   0       42.42       39.11      1.28 o 
   4   5   0       39.79       45.47      2.29 o 
   5   5   0       46.06       38.62      2.50 o 
   6   5   0        9.17        4.52      2.60 o 
   7   5   0       15.57        8.99      2.36 o 
   8   5   0        4.44        2.81      2.08 o 
   9   5   0       38.27       33.01      3.74 o 
   0   6   0     2178.66     2251.58     29.14 o 
   1   6   0      410.48      432.87      5.11 o 
   2   6   0     1264.17     1317.32     12.90 o 
   3   6   0      187.98      191.91      3.11 o 
   4   6   0      497.86      486.03      7.52 o 
   5   6   0        6.11        5.12      1.22 o 
   6   6   0        6.19        8.27      2.01 o 
   7   6   0       15.20       12.12      2.43 o 
   8   6   0       15.86       23.64      3.33 o 
   1   7   0       21.56       18.20      1.03 o 
   2   7   0       77.95       77.85      2.11 o 
   3   7   0      139.03      129.48      3.26 o 
   4   7   0      101.75      102.36      3.12 o 
   5   7   0        0.83        0.28      2.15 o 
   6   7   0        3.31        1.67      1.86 o 
   7   7   0       41.40       37.94      3.63 o 
   8   7   0        0.23       -0.99      2.72 o 
   0   8   0      353.99      350.19     12.38 o 
   1   8   0      166.83      175.76      3.97 o 
   2   8   0        0.08        0.12      1.31 o 
   3   8   0        7.51        7.38      1.22 o 
   4   8   0        0.79        0.14      1.05 o 
   5   8   0       62.71       63.65      2.87 o 
   6   8   0        3.08        1.36      1.83 o 
   7   8   0       41.16       38.17      3.66 o 
   8   8   0        0.23        0.14      2.08 o 
   1   9   0       14.84       18.31      1.49 o 
   2   9   0       55.29       60.85      3.45 o 
   3   9   0       12.40       13.84      3.44 o 
   4   9   0      759.79      776.60     11.33 o 
   5   9   0      126.67      121.44      6.06 o 
   6   9   0      135.69      139.86      5.92 o 
   7   9   0        0.01       -2.63      1.75 o 
   0  10   0      214.79      223.53      8.66 o 
   1  10   0      424.86      430.99      7.22 o 
   2  10   0        2.22        2.44      1.22 o 
   3  10   0        5.19        0.99      1.23 o 
   4  10   0      113.89      104.28      4.10 o 
   5  10   0       11.92        9.76      3.34 o 
   6  10   0       11.37       10.57      2.71 o 
   7  10   0       14.97       18.39      3.21 o 
   1  11   0       94.98       97.13      4.44 o 
   2  11   0       87.53       99.29      3.51 o 
   3  11   0       91.60       84.98      3.36 o 
   4  11   0        4.33        1.89      1.83 o 
   5  11   0        0.95        0.65      3.71 o 
   6  11   0       15.52       16.94      3.14 o 
   0  12   0     1229.26     1151.83     27.23 o 
   1  12   0      210.35      206.74      8.29 o 
   2  12   0      140.10      136.36      5.32 o 
   3  12   0      202.78      196.17      5.21 o 
   4  12   0        3.48        4.17      3.22 o 
   5  12   0       55.36       55.85      5.57 o 
   1  13   0      161.19      145.23      5.77 o 
   2  13   0      122.53      119.52      6.56 o 
   3  13   0        0.00        2.97      3.22 o 
   4  13   0        9.88        3.33      2.72 o 
   5  13   0        0.71        1.37      2.14 o 
   0  14   0       53.41       69.81      6.19 o 
   1  14   0       15.42       16.22      2.80 o 
   2  14   0       27.58       35.52      3.56 o 
   3  14   0       38.59       32.68      5.45 o 
   1  15   0        0.26       -0.25      1.93 o 
  -7   1   1       44.60       53.59      3.14 o 
  -6   1   1      407.61      423.21     15.97 o 
  -5   1   1       35.63       32.40      2.08 o 
  -4   1   1     1188.48     1243.49     17.32 o 
  -3   1   1      319.67      330.72      8.17 o 
  -2   1   1    11132.76     9049.72    110.70 o 
  -1   1   1      415.08      472.41      6.68 o 
   0   1   1     1685.10     1533.78     19.17 o 
   1   1   1      967.31     1005.36      9.19 o 
   2   1   1     4213.06     3974.45     42.45 o 
   3   1   1       58.34       59.04      1.72 o 
   4   1   1      269.04      249.67      3.74 o 
   5   1   1        0.60        0.37      0.80 o 
   6   1   1       41.93       37.90      2.13 o 
   7   1   1      163.16      159.17      7.43 o 
   8   1   1       44.21       44.86      3.59 o 
   9   1   1        8.70        7.92      3.96 o 
  -9   2   1        6.62        4.21      3.22 o 
  -8   2   1       23.85       27.97      4.46 o 
  -7   2   1       45.46       50.57      3.03 o 
  -6   2   1      252.98      234.43      5.82 o 
  -5   2   1       61.55       74.78      3.03 o 
  -4   2   1     1662.49     1696.96     18.52 o 
  -3   2   1      128.41      142.97      6.28 o 
  -2   2   1    26477.69    16863.52    389.34 o 
  -1   2   1      304.60      325.61      4.79 o 
   0   2   1     5779.47     4778.61    129.19 o 
   1   2   1     1076.85     1079.77     11.48 o 
   2   2   1      211.73      229.31      3.36 o 
   3   2   1       64.03       53.01      1.59 o 
   4   2   1      571.34      640.22      8.36 o 
   5   2   1        0.23        0.62      0.83 o 
   6   2   1       51.40       68.34      2.64 o 
   7   2   1       11.92       13.22      2.18 o 
   8   2   1       14.86       17.82      3.47 o 
   9   2   1        5.05        3.22      3.22 o 
  -9   3   1       10.85        8.66      3.47 o 
  -8   3   1        0.02       -2.23      1.78 o 
  -7   3   1       14.49       10.89      3.22 o 
  -6   3   1       10.20       10.63      1.98 o 
  -5   3   1       29.80       32.60      1.59 o 
  -4   3   1     4675.42     4677.37     47.58 o 
  -3   3   1     2670.67     2719.59     24.46 o 
  -2   3   1     1304.51     1336.52     14.13 o 
  -1   3   1     4399.52     3944.16     39.68 o 
   0   3   1     2171.11     2076.77     18.41 o 
   1   3   1     3799.57     3665.08     36.97 o 
   2   3   1      534.71      578.25      6.98 o 
   3   3   1     1053.66     1148.00     14.33 o 
   4   3   1      615.68      689.08      8.92 o 
   5   3   1      158.89      179.52      3.84 o 
   6   3   1       10.57       15.84      2.23 o 
   7   3   1        0.20       -0.09      1.38 o 
   8   3   1        1.52        0.00      2.48 o 
  -9   4   1       25.64       27.19      3.49 o 
  -8   4   1       15.66       18.33      2.80 o 
  -7   4   1       14.90       10.35      2.60 o 
  -6   4   1      220.85      220.50      4.84 o 
  -5   4   1       11.45       12.43      1.06 o 
  -4   4   1        0.07       -0.65      0.52 o 
  -3   4   1       76.03       91.11      1.82 o 
  -2   4   1      231.07      216.96      2.78 o 
  -1   4   1      178.70      204.91      2.59 o 
   0   4   1     5501.16     4899.30     42.55 o 
   1   4   1     1608.39     1633.10     15.07 o 
   2   4   1     6142.75     6005.53     60.17 o 
   3   4   1      207.14      158.68      3.04 o 
   4   4   1     1728.79     1685.58     18.93 o 
   5   4   1      222.53      220.05      4.37 o 
   6   4   1       88.14       82.00      2.89 o 
   7   4   1       14.79       13.49      2.36 o 
   8   4   1        2.23        1.24      2.97 o 
   9   4   1        8.30        6.68      3.71 o 
  -9   5   1        2.62        6.37      2.61 o 
  -8   5   1        4.93        2.85      4.83 o 
  -7   5   1        1.94       -2.37      2.72 o 
  -6   5   1       62.20       65.20      3.76 o 
  -5   5   1       74.51       77.94      2.66 o 
  -4   5   1      204.95      222.24      3.43 o 
  -3   5   1      809.10      846.51      8.75 o 
  -2   5   1      722.73      700.08      8.26 o 
  -1   5   1     1850.57     1822.03     16.73 o 
   0   5   1       72.24       58.85      2.38 o 
   1   5   1     1616.63     1721.13     16.02 o 
   2   5   1      331.64      396.13      5.52 o 
   3   5   1       20.38       15.61      1.05 o 
   4   5   1       60.07       44.25      1.81 o 
   5   5   1       38.26       38.81      2.75 o 
   6   5   1        5.94        4.21      2.48 o 
   7   5   1      147.31      160.91      8.91 o 
   8   5   1       71.41       78.97      6.93 o 
  -8   6   1       24.12       25.36      3.47 o 
  -7   6   1       15.93       18.75      2.71 o 
  -6   6   1      315.16      326.72     18.69 o 
  -5   6   1      397.24      412.56      6.95 o 
  -4   6   1      453.05      453.91      7.02 o 
  -3   6   1      487.36      506.09      7.44 o 
  -2   6   1     1117.78     1105.49     10.97 o 
  -1   6   1       96.72       93.52      2.64 o 
   0   6   1        0.79       -0.58      0.49 o 
   1   6   1        4.24        8.42      0.73 o 
   2   6   1       23.76       43.99      3.36 o 
   3   6   1        9.65        9.27      1.00 o 
   4   6   1        8.77        7.98      1.03 o 
   5   6   1        5.74        4.09      1.42 o 
   6   6   1       76.73       80.30      3.87 o 
   7   6   1      182.10      187.75      6.72 o 
   8   6   1      114.26      136.58      6.20 o 
  -8   7   1        0.21       -0.36      2.01 o 
  -7   7   1       12.97       15.10      2.71 o 
  -6   7   1       69.24       65.85      3.84 o 
  -5   7   1        0.64       -1.98      1.98 o 
  -4   7   1        3.33        2.94      1.07 o 
  -3   7   1        0.07        1.08      0.91 o 
  -2   7   1      226.18      195.37      3.94 o 
  -1   7   1       56.10       53.53      1.56 o 
   0   7   1      166.21      134.81      2.48 o 
   1   7   1        2.86        3.75      0.67 o 
   2   7   1      499.47      536.31      6.45 o 
   3   7   1        0.44        0.97      0.83 o 
   4   7   1      152.25      148.03      3.85 o 
   5   7   1        5.16        7.21      1.51 o 
   6   7   1       15.86       11.60      2.26 o 
   7   7   1       59.58       66.47      4.26 o 
   8   7   1        1.11        1.90      2.26 o 
  -8   8   1       10.94       14.87      3.03 o 
  -7   8   1        1.24        0.47      4.08 o 
  -6   8   1       89.80       87.04      4.54 o 
  -5   8   1      121.10      117.43      4.89 o 
  -4   8   1      389.90      374.99      8.03 o 
  -3   8   1       28.93       26.48      2.22 o 
  -2   8   1      661.07      711.14      9.75 o 
  -1   8   1      125.90      124.97      3.13 o 
   0   8   1      846.07      869.50      9.42 o 
   1   8   1      313.82      312.42      4.48 o 
   2   8   1     1799.96     1777.08     23.00 o 
   3   8   1      366.03      388.49      6.64 o 
   4   8   1      233.43      235.63     10.67 o 
   5   8   1        2.60       -0.64      1.19 o 
   6   8   1       25.29       32.19      3.23 o 
   7   8   1        1.42        0.74      2.01 o 
  -7   9   1       17.02       17.35      2.98 o 
  -6   9   1        3.64        4.21      2.10 o 
  -5   9   1       15.71        9.14      2.35 o 
  -4   9   1       86.69       90.04      3.20 o 
  -3   9   1       82.08       79.10      2.93 o 
  -2   9   1      139.62      122.27      3.41 o 
  -1   9   1       25.13       19.49      1.56 o 
   0   9   1       42.12       38.15      2.82 o 
   1   9   1        3.31        6.55      1.19 o 
   2   9   1       17.70       16.62      2.34 o 
   3   9   1       41.51       33.06      2.25 o 
   4   9   1      126.13      134.78      3.99 o 
   5   9   1        5.23        2.92      1.54 o 
   6   9   1        0.13       -1.51      1.66 o 
   7   9   1        5.02        6.56      3.84 o 
  -7  10   1        2.97        2.92      2.36 o 
  -6  10   1        9.07       15.35      2.80 o 
  -5  10   1      137.98      137.73      5.67 o 
  -4  10   1      109.17      117.81      4.97 o 
  -3  10   1       15.60       14.99      1.74 o 
  -2  10   1      572.37      586.05      9.08 o 
  -1  10   1      458.99      476.36      7.75 o 
   0  10   1     1477.04     1489.75     22.41 o 
   1  10   1      329.33      352.12      6.36 o 
   2  10   1      681.85      685.43     10.17 o 
   3  10   1      478.13      477.16      8.17 o 
   4  10   1      123.87      130.78      4.08 o 
   5  10   1      152.84      150.93      6.10 o 
   6  10   1      290.32      284.79     11.14 o 
   7  10   1       19.65       17.89      3.14 o 
  -6  11   1       10.29       13.42      2.88 o 
  -5  11   1        0.01       -0.37      1.75 o 
  -4  11   1       95.72      112.97      5.14 o 
  -3  11   1       37.35       37.10      2.52 o 
  -2  11   1        2.46        2.17      1.27 o 
  -1  11   1      323.60      309.64      6.13 o 
   0  11   1      336.96      347.72      8.40 o 
   1  11   1       88.93       85.43      4.19 o 
   2  11   1      483.01      495.94      8.40 o 
   3  11   1        4.31        3.65      1.41 o 
   4  11   1       33.91       35.64      2.57 o 
   5  11   1       51.29       49.00      4.21 o 
   6  11   1       12.17       10.06      3.09 o 
  -5  12   1       34.56       33.67      8.05 o 
  -4  12   1      113.70      109.25      5.11 o 
  -3  12   1      129.40      137.35      5.46 o 
  -2  12   1      229.83      237.97      7.05 o 
  -1  12   1      262.97      264.51      7.43 o 
   0  12   1       43.40       44.01      3.59 o 
   1  12   1      438.78      413.24     17.20 o 
   2  12   1       28.52       30.45      3.03 o 
   3  12   1        0.86        0.60      1.98 o 
   4  12   1       85.31       95.58      7.43 o 
   5  12   1       36.16       32.00      6.68 o 
  -5  13   1        5.35        9.56      2.61 o 
  -4  13   1      198.74      201.51     16.09 o 
  -3  13   1       51.49       59.16      6.44 o 
  -2  13   1      128.87      138.14      5.67 o 
  -1  13   1       29.24       21.85      2.85 o 
   0  13   1       35.43       38.11      3.41 o 
   1  13   1        2.94        2.82      2.01 o 
   2  13   1      416.32      415.06     10.21 o 
   3  13   1        7.82        8.40      2.43 o 
   4  13   1        3.73        6.93      3.71 o 
  -3  14   1      123.25      111.40      8.17 o 
  -2  14   1       37.58       45.55      5.69 o 
  -1  14   1       21.46       18.24      7.80 o 
   0  14   1       88.44       85.11      4.64 o 
   1  14   1        9.72        6.97      2.18 o 
   2  14   1       40.93       45.03      6.44 o 
   3  14   1       85.79       64.61      6.93 o 
  -1  15   1      101.39      105.45      7.92 o 
   0  15   1        1.13        1.43      2.01 o 
   1  15   1      100.96      110.88      5.51 o 
  -6   0   2      487.00      541.63     13.86 o 
  -5   0   2       10.29       11.88      1.98 o 
  -4   0   2       38.31       50.00      2.97 o 
  -3   0   2       20.98       23.02      1.73 o 
  -2   0   2     2676.20     2661.90     33.08 o 
  -1   0   2      262.85      292.10      5.94 o 
   0   0   2     1355.74     1294.09     16.28 o 
   1   0   2     3480.66     3011.89     52.73 o 
   2   0   2    11029.09     9066.61    415.51 o 
   3   0   2      576.22      508.57      8.22 o 
   4   0   2      411.39      418.85     10.64 o 
   5   0   2     1769.86     1627.82     44.56 o 
   6   0   2      590.37      565.00     17.58 o 
   7   0   2       32.91       39.85      4.46 o 
   8   0   2       40.90       50.25      5.45 o 
   9   0   2       53.07       61.64      6.44 o 
  -9   1   2       39.45       27.73      4.21 o 
  -8   1   2      112.03      121.05      6.93 o 
  -7   1   2       68.92       64.61      4.95 o 
  -6   1   2      230.32      250.51      5.85 o 
  -5   1   2      827.95      875.38     27.73 o 
  -4   1   2      128.75      156.70      5.45 o 
  -3   1   2        8.56        7.93      0.88 o 
  -2   1   2       40.31       36.06      5.07 o 
  -1   1   2        1.53        4.95      0.50 o 
   0   1   2     5826.31     4548.41     39.70 o 
   1   1   2     1906.63     1766.96     15.75 o 
   2   1   2     1499.23     1402.30     13.09 o 
   3   1   2      307.51      329.30      4.23 o 
   4   1   2      358.42      367.60      4.94 o 
   5   1   2        5.59        6.00      2.73 o 
   6   1   2        0.01       -0.87      0.95 o 
   7   1   2        2.23        6.86      2.72 o 
   8   1   2        0.34       -0.62      1.93 o 
   9   1   2       62.39       85.40      6.93 o 
  -9   2   2       62.14       44.06      5.20 o 
  -8   2   2       54.62       48.45      3.59 o 
  -7   2   2      208.02      204.00      6.04 o 
  -6   2   2      346.44      348.89      7.30 o 
  -5   2   2      394.84      407.93      7.58 o 
  -4   2   2     3407.08     3267.87     42.48 o 
  -3   2   2     1413.27     1406.23     18.53 o 
  -2   2   2    47419.45    23789.64    481.26 o 
  -1   2   2     2641.36     2491.31     43.82 o 
   0   2   2     3495.27     3272.06     30.08 o 
   1   2   2     1565.37     1581.13     14.29 o 
   2   2   2     5506.99     4970.46     87.01 o 
   3   2   2       33.34       32.23      1.61 o 
   4   2   2      560.57      572.24      7.43 o 
   5   2   2        4.09        3.89      1.13 o 
   6   2   2       71.02       73.25      2.80 o 
   7   2   2       41.03       43.64      5.29 o 
   8   2   2       10.02        8.42      3.22 o 
   9   2   2       35.14       31.44      5.20 o 
  -9   3   2        0.01        2.48      2.97 o 
  -8   3   2        0.18        1.53      3.59 o 
  -7   3   2      101.37      104.80      4.46 o 
  -6   3   2       68.00       64.05      3.41 o 
  -5   3   2      132.11      137.98      3.28 o 
  -4   3   2     3318.77     3325.01     34.62 o 
  -3   3   2        2.36        4.54      1.65 o 
  -2   3   2      111.37      108.34      2.04 o 
  -1   3   2       87.87       93.06      1.75 o 
   0   3   2      325.68      315.10      4.10 o 
   1   3   2      607.07      587.08      7.00 o 
   2   3   2     2115.25     2107.92     22.19 o 
   3   3   2       26.18       27.16      2.06 o 
   4   3   2       23.32       17.72      1.66 o 
   5   3   2      120.15      131.39      3.44 o 
   6   3   2       74.96       78.04      3.54 o 
   7   3   2       16.07       13.95      1.70 o 
   8   3   2       26.23       32.72      3.31 o 
  -9   4   2       10.42        9.65      3.71 o 
  -8   4   2      100.05       96.91      4.89 o 
  -7   4   2       22.46       23.03      5.69 o 
  -6   4   2      978.45      940.14     15.93 o 
  -5   4   2      400.02      404.80      6.37 o 
  -4   4   2        8.26       10.99      1.49 o 
  -3   4   2       37.00       34.57      1.46 o 
  -2   4   2      603.46      594.25      7.35 o 
  -1   4   2       24.91       29.24      1.86 o 
   0   4   2     3519.37     3421.34     44.59 o 
   1   4   2       16.64       16.23      0.90 o 
   2   4   2     2426.99     2430.59     25.57 o 
   3   4   2      255.02      321.26      5.77 o 
   4   4   2       68.79       63.01      2.13 o 
   5   4   2      426.86      463.86     11.15 o 
   6   4   2      362.05      395.03      6.94 o 
   7   4   2       27.08       33.73      3.14 o 
   8   4   2       79.34       78.72      6.68 o 
  -9   5   2        9.98        7.67      3.71 o 
  -8   5   2        8.57        8.35      2.36 o 
  -7   5   2       22.07       18.20      2.63 o 
  -6   5   2      242.34      235.45      6.83 o 
  -5   5   2      182.11      182.42      4.01 o 
  -4   5   2        0.06        0.66      0.83 o 
  -3   5   2      599.93      625.62      7.61 o 
  -2   5   2      166.73      162.56      4.01 o 
  -1   5   2      780.95      823.77      8.20 o 
   0   5   2      293.61      332.35      4.06 o 
   1   5   2      973.31     1091.56     12.43 o 
   2   5   2       99.48      146.86      3.25 o 
   3   5   2       21.95       30.40      1.45 o 
   4   5   2        1.65        0.61      0.75 o 
   5   5   2        5.11        4.31      1.13 o 
   6   5   2       31.36       31.96      5.20 o 
   7   5   2       21.45       20.10      2.68 o 
   8   5   2        1.57       -0.25      2.72 o 
  -8   6   2       34.84       28.41      3.50 o 
  -7   6   2        7.03        8.37      2.36 o 
  -6   6   2        1.26        2.60      1.93 o 
  -5   6   2        5.39       -0.35      1.73 o 
  -4   6   2        0.70        2.49      1.22 o 
  -3   6   2        7.55       10.23      1.15 o 
  -2   6   2      154.59      161.11      2.72 o 
  -1   6   2       23.54       22.02      1.96 o 
   0   6   2       92.38      114.24      2.21 o 
   1   6   2     1389.11     1523.35     14.66 o 
   2   6   2        8.20        4.25      0.80 o 
   3   6   2      375.52      387.00      6.02 o 
   4   6   2       46.45       42.48      1.91 o 
   5   6   2      260.45      240.43      6.41 o 
   6   6   2       31.60       31.68      2.85 o 
   7   6   2       21.77       19.56      4.46 o 
   8   6   2        1.22        0.00      3.47 o 
  -8   7   2       13.07       13.19      2.80 o 
  -7   7   2       74.70       67.61      4.19 o 
  -6   7   2        0.88       -0.22      3.09 o 
  -5   7   2        9.64        5.32      2.10 o 
  -4   7   2      112.41      119.50      3.75 o 
  -3   7   2        1.51       -0.29      0.92 o 
  -2   7   2     1151.30     1202.54     14.33 o 
  -1   7   2        6.82        2.59      0.60 o 
   0   7   2      528.87      558.89      7.36 o 
   1   7   2      366.62      341.76      4.62 o 
   2   7   2     2227.42     2264.67     21.40 o 
   3   7   2      255.11      272.53      4.24 o 
   4   7   2      336.16      330.33      7.65 o 
   5   7   2       53.55       51.80      3.27 o 
   6   7   2       48.53       48.64      3.51 o 
   7   7   2       93.00       81.42      4.81 o 
   8   7   2        1.46       -1.09      2.48 o 
  -8   8   2        1.61        3.71      2.45 o 
  -7   8   2       34.88       34.34      3.49 o 
  -6   8   2        0.04       -2.22      1.48 o 
  -5   8   2        8.48        6.68      1.93 o 
  -4   8   2       82.44       80.16      7.43 o 
  -3   8   2      433.49      439.21      7.06 o 
  -2   8   2      981.91      989.98     12.56 o 
  -1   8   2      557.46      561.21      8.05 o 
   0   8   2      508.11      538.30      6.53 o 
   1   8   2      118.20      130.99      2.70 o 
   2   8   2        6.75        8.43      1.03 o 
   3   8   2        4.27        0.34      0.93 o 
   4   8   2       79.93       84.96      3.12 o 
   5   8   2      299.77      266.90      5.95 o 
   6   8   2        3.61        3.91      1.62 o 
   7   8   2       33.57       35.36      4.21 o 
  -7   9   2        3.83        3.84      2.28 o 
  -6   9   2       28.10       37.23      3.59 o 
  -5   9   2       34.19       30.59      3.84 o 
  -4   9   2       56.27       53.48      3.41 o 
  -3   9   2      750.80      747.05     13.06 o 
  -2   9   2        5.88        6.62      1.22 o 
  -1   9   2      483.32      490.53      7.56 o 
   0   9   2        1.36        0.66      0.86 o 
   1   9   2      467.86      484.73      8.58 o 
   2   9   2       39.50       42.83      2.26 o 
   3   9   2       43.74       58.24      4.63 o 
   4   9   2       57.39       63.35      3.27 o 
   5   9   2       19.45       18.09      2.05 o 
   6   9   2      142.25      140.17      5.99 o 
   7   9   2        1.87       -2.59      1.72 o 
  -7  10   2       11.62        8.02      2.61 o 
  -6  10   2       24.56       25.03      3.14 o 
  -5  10   2       14.66       15.83      2.50 o 
  -4  10   2       81.67       79.11      4.09 o 
  -3  10   2        2.30       -0.12      1.40 o 
  -2  10   2     1314.65     1291.72     16.28 o 
  -1  10   2      818.54      799.55     11.18 o 
   0  10   2      197.65      186.85      4.66 o 
   1  10   2      231.91      222.01      6.29 o 
   2  10   2        0.79       -1.63      1.09 o 
   3  10   2       17.56       13.08      1.80 o 
   4  10   2        0.32        1.31      1.34 o 
   5  10   2       20.44       24.54      2.41 o 
   6  10   2       21.65       13.91      2.85 o 
  -6  11   2      143.60      137.98      6.31 o 
  -5  11   2        9.49       14.61      2.63 o 
  -4  11   2       53.62       49.98      3.56 o 
  -3  11   2        2.78        1.56      1.66 o 
  -2  11   2       59.42       61.85      2.85 o 
  -1  11   2      446.72      436.56      7.61 o 
   0  11   2      364.27      387.67      8.93 o 
   1  11   2        0.04       -0.50      1.58 o 
   2  11   2       16.13       12.56      2.26 o 
   3  11   2       46.30       53.34      2.96 o 
   4  11   2        8.51        9.15      1.73 o 
   5  11   2        0.79        1.68      3.34 o 
   6  11   2        4.58        5.98      2.53 o 
  -6  12   2       29.49       24.55      3.45 o 
  -5  12   2        1.78        4.08      2.10 o 
  -4  12   2        6.83        6.84      2.26 o 
  -3  12   2       24.65       26.02      2.96 o 
  -2  12   2        1.24        1.79      1.38 o 
  -1  12   2       70.35       74.19      3.94 o 
   0  12   2       64.27       61.27      3.85 o 
   1  12   2       76.11       79.75      4.29 o 
   2  12   2      579.75      585.43     12.32 o 
   3  12   2       28.69       27.67      5.94 o 
   4  12   2      152.38      154.11      4.92 o 
   5  12   2        0.03       -0.87      1.93 o 
  -5  13   2       44.39       55.62      4.62 o 
  -4  13   2       33.80       36.94      3.66 o 
  -3  13   2       51.90       56.21      5.07 o 
  -2  13   2        0.38       -0.99      2.72 o 
  -1  13   2      254.51      288.88      8.22 o 
   0  13   2        8.88        8.67      2.26 o 
   1  13   2        0.28       -1.13      1.55 o 
   2  13   2       19.41       28.42      3.14 o 
   3  13   2      135.51      142.47      5.99 o 
   4  13   2        3.40       -2.48      2.72 o 
  -3  14   2       39.57       35.89      5.69 o 
  -2  14   2      126.54      126.74      8.42 o 
  -1  14   2       14.37       17.08      3.96 o 
   0  14   2       21.02       20.20      2.88 o 
   1  14   2        6.31        6.64      2.18 o 
   2  14   2       47.01       58.55      4.37 o 
   3  14   2       15.38       21.46      3.71 o 
  -1  15   2        0.80        3.96      2.97 o 
   0  15   2        0.05       -2.40      1.83 o 
   1  15   2       15.74       18.39      2.96 o 
  -9   1   3        7.47        3.47      2.97 o 
  -8   1   3       17.72       15.84      3.22 o 
  -7   1   3       19.18       22.38      2.36 o 
  -6   1   3       45.62       53.39      2.18 o 
  -5   1   3      111.31      117.81      3.59 o 
  -4   1   3       34.61       39.50      1.46 o 
  -3   1   3      292.35      285.77      3.38 o 
  -2   1   3       21.78       17.36      1.41 o 
  -1   1   3        8.13        6.64      1.33 o 
   0   1   3     2660.77     2481.81     21.75 o 
   1   1   3      581.75      623.28      7.24 o 
   2   1   3     1360.46     1354.64     12.87 o 
   3   1   3       79.61       76.72      1.85 o 
   4   1   3       28.02       26.07      1.35 o 
   5   1   3       24.73       26.20      1.54 o 
   6   1   3       77.35       76.41      2.90 o 
   7   1   3       58.93       65.12      3.03 o 
   8   1   3       49.08       57.22      4.19 o 
   9   1   3       40.40       44.09      4.20 o 
  -9   2   3       20.70       11.14      3.71 o 
  -8   2   3        6.65        6.44      2.72 o 
  -7   2   3        3.72        0.99      1.58 o 
  -6   2   3      117.27      127.70      4.29 o 
  -5   2   3      267.05      266.73      5.51 o 
  -4   2   3      906.08      992.93     11.54 o 
  -3   2   3      410.19      412.36      4.51 o 
  -2   2   3     1973.13     2106.86     21.81 o 
  -1   2   3     4969.49     4458.28     54.78 o 
   0   2   3     1950.64     1891.70     16.89 o 
   1   2   3     2934.14     2858.19     25.31 o 
   2   2   3      701.32      663.58      7.02 o 
   3   2   3      650.14      647.87      7.23 o 
   4   2   3        0.98        1.97      1.57 o 
   5   2   3        0.59       -0.66      0.80 o 
   6   2   3       10.59       14.91      1.72 o 
   7   2   3       20.54       19.18      2.36 o 
   8   2   3       16.96       17.19      2.85 o 
  -9   3   3        0.28       -2.48      2.48 o 
  -8   3   3       66.47       48.02      4.95 o 
  -7   3   3       14.29       19.31      2.36 o 
  -6   3   3      809.68      746.58     13.04 o 
  -5   3   3      112.88      110.35      2.76 o 
  -4   3   3     2800.13     2711.04     28.60 o 
  -3   3   3       51.32       41.95      1.25 o 
  -2   3   3      728.37      821.59      9.30 o 
  -1   3   3        6.46        5.87      0.57 o 
   0   3   3      455.38      489.19      5.10 o 
   1   3   3      692.21      693.42      7.11 o 
   2   3   3      628.80      582.65      6.40 o 
   3   3   3      217.54      199.00      3.72 o 
   4   3   3      116.21      105.13      4.98 o 
   5   3   3     1001.13     1033.61     13.26 o 
   6   3   3      171.53      161.76      4.99 o 
   7   3   3       97.33       95.49      3.49 o 
   8   3   3       15.33       10.67      3.59 o 
  -9   4   3       36.11       28.47      4.70 o 
  -8   4   3       19.86       23.65      3.06 o 
  -7   4   3       24.70       25.90      4.83 o 
  -6   4   3      106.83      113.42      7.06 o 
  -5   4   3        3.32        7.06      1.58 o 
  -4   4   3     5244.45     5070.94     51.81 o 
  -3   4   3       13.59       14.96      1.02 o 
  -2   4   3        1.63        3.81      0.57 o 
  -1   4   3     1158.68     1178.06     12.99 o 
   0   4   3       17.31       25.68      1.14 o 
   1   4   3      941.86      940.29     10.91 o 
   2   4   3      298.06      318.02      4.84 o 
   3   4   3       12.57        8.72      0.98 o 
   4   4   3      401.46      426.27      6.62 o 
   5   4   3        3.92        5.01      1.20 o 
   6   4   3      432.79      461.82      7.89 o 
   7   4   3       18.18       27.90      2.88 o 
   8   4   3       60.28       77.13      4.51 o 
  -9   5   3       44.27       41.34      5.45 o 
  -8   5   3        1.64        1.61      2.10 o 
  -7   5   3       16.05       11.83      2.43 o 
  -6   5   3     1342.46     1348.05     21.29 o 
  -5   5   3      269.40      273.31      6.83 o 
  -4   5   3      621.15      665.34      8.85 o 
  -3   5   3      451.98      453.36      7.61 o 
  -2   5   3      305.67      250.69      5.99 o 
  -1   5   3      173.63      166.20      2.43 o 
   0   5   3     3088.33     3189.49     33.01 o 
   1   5   3       60.28       79.29      2.64 o 
   2   5   3      507.07      628.60      8.27 o 
   3   5   3      924.46      964.27     11.88 o 
   4   5   3       87.88       86.03      2.67 o 
   5   5   3       31.20       33.65      2.03 o 
   6   5   3       71.00       72.71      3.46 o 
   7   5   3       68.32       72.07      4.16 o 
   8   5   3       31.10       37.13      5.69 o 
  -8   6   3      349.19      313.53      9.19 o 
  -7   6   3      238.02      223.47      7.30 o 
  -6   6   3      212.64      205.73      6.48 o 
  -5   6   3       95.08       95.73      4.20 o 
  -4   6   3      740.92      744.76     12.86 o 
  -3   6   3       92.62       96.55      2.58 o 
  -2   6   3     4566.36     4468.20     45.92 o 
  -1   6   3      867.82      857.52      8.78 o 
   0   6   3    12524.82    10894.94    175.69 o 
   1   6   3      109.56       80.89      3.78 o 
   2   6   3      945.51      910.15     11.26 o 
   3   6   3      392.50      397.15      6.27 o 
   4   6   3      210.46      228.30      4.63 o 
   5   6   3       30.50       34.59      2.10 o 
   6   6   3       13.08       13.59      2.97 o 
   7   6   3        2.93        2.27      1.96 o 
   8   6   3       14.36        6.93      3.71 o 
  -8   7   3       12.02        9.02      2.71 o 
  -7   7   3        0.94        1.84      2.01 o 
  -6   7   3      157.54      176.02      6.13 o 
  -5   7   3      941.70      966.48     16.72 o 
  -4   7   3      161.29      153.00      4.99 o 
  -3   7   3      996.11     1007.51     15.75 o 
  -2   7   3        0.31       -1.04      0.70 o 
  -1   7   3      852.27      872.61     11.00 o 
   0   7   3      291.18      355.16      4.67 o 
   1   7   3        1.39        0.47      0.57 o 
   2   7   3      563.02      653.76      8.97 o 
   3   7   3      137.84      138.38      3.45 o 
   4   7   3      138.31      142.61      3.70 o 
   5   7   3      127.28      136.67      7.30 o 
   6   7   3      138.20      141.49      6.19 o 
   7   7   3       51.03       54.71      6.44 o 
  -8   8   3       35.22       33.31      5.45 o 
  -7   8   3       23.51       31.16      3.31 o 
  -6   8   3       82.88       89.97      4.64 o 
  -5   8   3       33.11       36.31      3.47 o 
  -4   8   3     1099.83     1105.14     18.20 o 
  -3   8   3      473.31      454.08     13.61 o 
  -2   8   3      359.71      340.11      5.83 o 
  -1   8   3      687.78      697.23      9.48 o 
   0   8   3      109.54      118.60      2.51 o 
   1   8   3      304.26      322.42      4.73 o 
   2   8   3      207.48      227.47      3.89 o 
   3   8   3      377.62      346.00      6.30 o 
   4   8   3     1087.46     1062.28     14.95 o 
   5   8   3      147.49      136.83      7.06 o 
   6   8   3       98.28      102.82      3.97 o 
   7   8   3        6.55       11.00      6.06 o 
  -7   9   3        5.35        5.14      2.72 o 
  -6   9   3       35.60       35.64      3.59 o 
  -5   9   3        0.01       -2.04      1.36 o 
  -4   9   3       52.13       50.59      3.23 o 
  -3   9   3      710.24      706.07     13.03 o 
  -2   9   3      943.02      950.08     12.51 o 
  -1   9   3       16.62       16.80      1.86 o 
   0   9   3      325.90      338.20      5.99 o 
   1   9   3       33.68       34.21      1.65 o 
   2   9   3        0.11        0.68      0.98 o 
   3   9   3       12.74        7.35      1.94 o 
   4   9   3       20.63       14.29      1.85 o 
   5   9   3       74.69       70.50      3.25 o 
   6   9   3       19.83       23.80      2.54 o 
   7   9   3        6.69       11.35      2.80 o 
  -7  10   3        4.01        1.44      2.08 o 
  -6  10   3        8.44        9.47      2.45 o 
  -5  10   3       30.34       33.60      6.06 o 
  -4  10   3        8.02        7.75      2.10 o 
  -3  10   3       50.59       45.36      3.14 o 
  -2  10   3        9.40       16.37      1.76 o 
  -1  10   3      252.87      261.46      5.42 o 
   0  10   3      767.20      728.22     10.47 o 
   1  10   3       30.58       32.06      2.80 o 
   2  10   3      341.30      325.51      6.31 o 
   3  10   3      259.34      230.41      5.35 o 
   4  10   3      100.11      100.15      4.23 o 
   5  10   3        2.05        1.09      1.54 o 
   6  10   3        0.71        1.37      2.08 o 
  -6  11   3        0.05        1.19      2.01 o 
  -5  11   3       39.13       39.04      4.58 o 
  -4  11   3       13.62       10.01      2.18 o 
  -3  11   3        2.21        5.07      1.72 o 
  -2  11   3      102.83      104.39      5.69 o 
  -1  11   3       58.94       62.67      2.81 o 
   0  11   3      383.57      395.34      9.01 o 
   1  11   3       59.02       47.71      3.33 o 
   2  11   3       66.46       70.69      5.20 o 
   3  11   3        4.29       -0.17      1.30 o 
   4  11   3       55.21       55.40      3.05 o 
   5  11   3        3.98        4.23      1.70 o 
   6  11   3       59.09       59.87      4.69 o 
  -6  12   3       15.60       18.76      5.82 o 
  -5  12   3        1.59        3.24      3.59 o 
  -4  12   3       82.11       80.48      4.54 o 
  -3  12   3       60.87       54.40      3.84 o 
  -2  12   3      364.06      378.91     10.03 o 
  -1  12   3       97.26      102.24      4.64 o 
   0  12   3      275.06      277.10      7.70 o 
   1  12   3      662.51      686.60     13.56 o 
   2  12   3        2.68        3.69      1.90 o 
   3  12   3      128.34      129.61      5.50 o 
   4  12   3       83.60      100.72      5.20 o 
   5  12   3        0.05       -0.65      1.90 o 
  -5  13   3      137.51      140.11      6.27 o 
  -4  13   3        0.03       -2.35      1.58 o 
  -3  13   3       64.75       65.85      4.09 o 
  -2  13   3       19.55       22.03      4.21 o 
  -1  13   3        9.42        9.65      3.22 o 
   0  13   3       28.05       23.76      2.88 o 
   1  13   3        2.30        0.74      1.75 o 
   2  13   3        2.69        3.34      1.93 o 
   3  13   3        1.79        2.35      2.97 o 
   4  13   3       45.98       56.05      4.33 o 
  -3  14   3      198.65      198.53     10.64 o 
  -2  14   3       27.87       31.93      5.20 o 
  -1  14   3        0.10       -2.97      1.98 o 
   0  14   3        7.26        6.66      2.18 o 
   1  14   3       69.26       81.85      4.72 o 
   2  14   3       13.63       11.16      5.07 o 
   3  14   3        1.28        4.90      2.32 o 
  -1  15   3        1.90        1.24      2.97 o 
   0  15   3        1.89        0.50      2.97 o 
  -8   0   4       34.87       35.40      3.96 o 
  -7   0   4      447.07      448.06     12.62 o 
  -6   0   4      153.16      142.34      5.94 o 
  -5   0   4     1270.89     1267.76     17.85 o 
  -4   0   4     1853.95     1822.32     23.89 o 
  -3   0   4     2937.21     2904.22     36.31 o 
  -2   0   4      164.48      148.33      2.68 o 
  -1   0   4     2480.79     2472.04     41.46 o 
   0   0   4    10835.80     8008.95     97.06 o 
   1   0   4      509.22      524.28     14.36 o 
   2   0   4      207.56      194.26      4.01 o 
   3   0   4      456.41      451.75      7.87 o 
   4   0   4        0.23        0.14      1.24 o 
   5   0   4        7.97        2.06      1.30 o 
   6   0   4       53.22       61.59      3.31 o 
   7   0   4      119.42      144.90      7.18 o 
   8   0   4       14.81       29.95      4.95 o 
  -9   1   4        2.11        4.70      2.72 o 
  -8   1   4       61.36       71.29      5.45 o 
  -7   1   4       45.34       60.14      3.06 o 
  -6   1   4        1.41       -1.04      0.80 o 
  -5   1   4        1.12       -0.55      0.66 o 
  -4   1   4       16.89       21.09      1.12 o 
  -3   1   4      197.47      213.14      2.68 o 
  -2   1   4     2399.97     2308.10     23.67 o 
  -1   1   4      505.31      509.16      6.23 o 
   0   1   4     2810.06     2677.45     27.25 o 
   1   1   4       31.38       32.50      1.04 o 
   2   1   4      233.53      241.95      3.36 o 
   3   1   4        6.42        8.18      1.58 o 
   4   1   4      125.75      148.23      3.01 o 
   5   1   4        0.04       -0.69      0.90 o 
   6   1   4       64.20       73.41      2.62 o 
   7   1   4      576.35      628.23     16.50 o 
   8   1   4       74.91       81.47      4.73 o 
  -9   2   4        1.12       -4.08      2.72 o 
  -8   2   4       50.57       55.95      4.95 o 
  -7   2   4       22.32       22.28      3.47 o 
  -6   2   4        7.90        7.62      1.23 o 
  -5   2   4        1.08       -0.10      0.56 o 
  -4   2   4       55.73       48.17      1.32 o 
  -3   2   4       20.31       20.14      0.98 o 
  -2   2   4      302.56      310.68      4.10 o 
  -1   2   4     1067.10     1143.75     10.51 o 
   0   2   4     5323.79     4938.92     42.82 o 
   1   2   4      834.03      787.15      7.92 o 
   2   2   4     1942.27     1854.44     17.33 o 
   3   2   4     3170.46     3058.44     27.97 o 
   4   2   4     3421.33     3367.68     31.00 o 
   5   2   4       16.51       15.90      1.37 o 
   6   2   4      370.72      365.14      5.89 o 
   7   2   4       36.00       36.72      3.23 o 
   8   2   4       15.81       12.46      2.17 o 
  -9   3   4        7.06        5.45      3.22 o 
  -8   3   4        9.64        6.19      2.97 o 
  -7   3   4        0.03       -0.47      1.55 o 
  -6   3   4        9.10       12.53      1.90 o 
  -5   3   4      136.25      138.83      3.20 o 
  -4   3   4      150.93      173.25      2.64 o 
  -3   3   4      211.07      213.38      2.65 o 
  -2   3   4      586.82      672.04     10.15 o 
  -1   3   4     1499.21     1535.54     14.00 o 
   0   3   4      936.44      914.56      8.90 o 
   1   3   4      254.94      257.41      3.40 o 
   2   3   4        0.33        0.76      0.45 o 
   3   3   4      144.56      145.87      3.61 o 
   4   3   4        0.62        1.72      0.85 o 
   5   3   4        3.30        5.95      1.10 o 
   6   3   4       99.87       93.26      3.30 o 
   7   3   4       11.29       14.66      1.96 o 
   8   3   4        6.11        4.37      2.14 o 
  -9   4   4       35.76       27.73      4.70 o 
  -8   4   4      139.75      161.40      8.42 o 
  -7   4   4        5.40       11.02      2.28 o 
  -6   4   4     1022.33     1077.58     17.50 o 
  -5   4   4      153.39      160.88      4.95 o 
  -4   4   4     5559.69     5571.61     70.19 o 
  -3   4   4      106.68       92.83      2.03 o 
  -2   4   4     4433.95     4459.56     45.15 o 
  -1   4   4      619.96      641.96      7.78 o 
   0   4   4     3629.65     3560.02     31.47 o 
   1   4   4       47.58       46.82      1.40 o 
   2   4   4      692.83      721.49      7.88 o 
   3   4   4      267.12      264.37      4.03 o 
   4   4   4       33.85       22.25      3.03 o 
   5   4   4        0.23       -0.57      1.24 o 
   6   4   4        7.06        3.10      1.33 o 
   7   4   4       96.50       88.65      3.63 o 
   8   4   4       14.28       19.44      3.34 o 
  -9   5   4        1.21        2.48      3.22 o 
  -8   5   4       54.58       38.88      3.68 o 
  -7   5   4       21.66       18.94      2.80 o 
  -6   5   4      263.65      239.88      6.83 o 
  -5   5   4       59.18       59.01      3.23 o 
  -4   5   4      679.04      658.08     11.46 o 
  -3   5   4       41.27       39.50      1.59 o 
  -2   5   4       61.63       61.38      1.77 o 
  -1   5   4       46.07       45.11      1.18 o 
   0   5   4     3546.03     3663.14     53.63 o 
   1   5   4        2.20        2.02      0.81 o 
   2   5   4      753.73      786.09      9.99 o 
   3   5   4      152.54      165.72      3.62 o 
   4   5   4      161.21      164.67      4.71 o 
   5   5   4        8.88        8.05      1.41 o 
   6   5   4        0.86        1.11      1.22 o 
   7   5   4        0.14       -0.53      1.78 o 
   8   5   4        1.60       -1.14      2.01 o 
  -9   6   4       18.68       18.32      4.21 o 
  -8   6   4      101.27       94.18      5.16 o 
  -7   6   4        7.70        9.11      3.59 o 
  -6   6   4        0.78       -3.47      3.96 o 
  -5   6   4       97.62       88.08      3.94 o 
  -4   6   4      621.93      591.00     10.94 o 
  -3   6   4      359.72      348.94      5.46 o 
  -2   6   4      574.84      596.28      7.91 o 
  -1   6   4       88.98       86.74      3.07 o 
   0   6   4        5.22        5.81      1.14 o 
   1   6   4      150.05      204.64      3.94 o 
   2   6   4      385.05      425.04      6.51 o 
   3   6   4        0.03        0.46      0.80 o 
   4   6   4       10.94       14.93      1.47 o 
   5   6   4       25.53       24.33      2.88 o 
   6   6   4        1.38        0.09      2.97 o 
   7   6   4        1.33        4.87      2.32 o 
   8   6   4        1.94        0.25      3.22 o 
  -8   7   4       77.43       69.46      4.64 o 
  -7   7   4       69.98       73.51      4.46 o 
  -6   7   4      100.26       98.84      4.64 o 
  -5   7   4      341.39      342.84      8.49 o 
  -4   7   4       31.77       30.25      2.63 o 
  -3   7   4      119.53      107.90      6.31 o 
  -2   7   4        0.57        1.47      0.76 o 
  -1   7   4        2.33        1.08      0.75 o 
   0   7   4        7.12        4.25      0.71 o 
   1   7   4      327.78      375.71      6.09 o 
   2   7   4      341.61      361.46      6.19 o 
   3   7   4       53.74       52.30      2.28 o 
   4   7   4      134.34      149.90      3.90 o 
   5   7   4        1.62        2.36      1.60 o 
   6   7   4       35.39       34.35      3.31 o 
   7   7   4       17.32       14.87      2.74 o 
  -8   8   4       34.75       29.51      4.46 o 
  -7   8   4        4.60        2.45      2.01 o 
  -6   8   4      156.69      160.15      5.94 o 
  -5   8   4       30.87       35.00      3.06 o 
  -4   8   4     1658.39     1654.60     35.40 o 
  -3   8   4      487.79      467.88      9.63 o 
  -2   8   4      499.70      545.41      8.01 o 
  -1   8   4      114.56      134.95      3.37 o 
   0   8   4       34.90       30.74      1.80 o 
   1   8   4      152.98      160.01      3.16 o 
   2   8   4      148.16      136.65      2.97 o 
   3   8   4      380.11      373.51      6.56 o 
   4   8   4       17.29       15.63      2.36 o 
   5   8   4      194.39      191.91      6.41 o 
   6   8   4       33.69       25.68      3.09 o 
   7   8   4        0.09        4.21      3.47 o 
  -7   9   4       15.58       18.09      2.98 o 
  -6   9   4        4.90        3.08      1.83 o 
  -5   9   4       55.37       48.64      9.16 o 
  -4   9   4       52.54       52.10      3.31 o 
  -3   9   4      692.24      684.84     12.77 o 
  -2   9   4      295.16      285.91      6.30 o 
  -1   9   4      492.76      484.70      7.71 o 
   0   9   4      107.74      108.37      3.23 o 
   1   9   4      397.33      411.84      6.89 o 
   2   9   4        6.89       11.83      1.26 o 
   3   9   4      131.51      131.13      3.93 o 
   4   9   4       25.90       27.67      2.26 o 
   5   9   4      106.01       95.18      3.73 o 
   6   9   4       24.03       26.50      2.60 o 
  -7  10   4        9.55       10.50      4.95 o 
  -6  10   4        0.98       -0.04      2.23 o 
  -5  10   4       51.63       51.64      3.66 o 
  -4  10   4      120.62      127.28      5.16 o 
  -3  10   4       74.41       72.77      3.76 o 
  -2  10   4       22.58       25.20      2.85 o 
  -1  10   4      239.62      255.80      5.37 o 
   0  10   4      431.92      436.74      7.47 o 
   1  10   4       27.86       21.82      1.93 o 
   2  10   4      180.77      181.16      9.78 o 
   3  10   4      350.45      310.64      6.48 o 
   4  10   4      212.92      200.98      5.24 o 
   5  10   4       14.29       22.19      2.31 o 
   6  10   4        0.02       -1.27      1.54 o 
  -6  11   4       19.04       16.23      2.85 o 
  -5  11   4        0.19        0.23      3.22 o 
  -4  11   4        5.97        6.15      2.01 o 
  -3  11   4        0.03       -2.01      1.37 o 
  -2  11   4       14.07       13.43      2.18 o 
  -1  11   4       23.56       19.96      1.90 o 
   0  11   4        1.64        2.66      1.33 o 
   1  11   4      123.95      118.59      4.99 o 
   2  11   4        0.87        0.68      3.59 o 
   3  11   4        3.99        7.62      2.48 o 
   4  11   4       87.78       84.68      3.68 o 
   5  11   4       10.95       14.14      2.11 o 
  -6  12   4        4.88        7.72      2.53 o 
  -5  12   4        0.56        0.99      1.83 o 
  -4  12   4       85.20       91.44      4.81 o 
  -3  12   4       24.47       23.03      2.88 o 
  -2  12   4       47.90       48.13      3.38 o 
  -1  12   4        1.96        2.60      1.75 o 
   0  12   4      113.19      102.86      4.73 o 
   1  12   4       31.39       33.00      3.84 o 
   2  12   4       13.82       12.40      2.36 o 
   3  12   4       21.63       17.89      2.78 o 
   4  12   4        7.43        7.26      2.32 o 
   5  12   4        0.15       -1.65      1.48 o 
  -5  13   4       37.43       39.19      4.01 o 
  -4  13   4        0.09       -0.68      1.72 o 
  -3  13   4       16.50       15.47      5.32 o 
  -2  13   4        2.62       -0.25      2.48 o 
  -1  13   4      152.41      155.95      8.66 o 
   0  13   4       60.26       47.77     10.89 o 
   1  13   4        2.60        3.22      1.93 o 
   2  13   4        8.07        7.30      2.28 o 
   3  13   4       26.37       22.35      3.31 o 
   4  13   4        0.34        0.45      2.48 o 
  -3  14   4        0.02       -1.73      2.97 o 
  -2  14   4       49.96       52.73      6.19 o 
  -1  14   4       11.47       13.12      3.71 o 
   0  14   4       28.74       26.24      4.70 o 
   1  14   4        0.01        2.81      2.01 o 
   2  14   4        7.31        4.03      2.18 o 
  -8   1   5        0.07       -0.25      1.98 o 
  -7   1   5        2.40        2.23      1.98 o 
  -6   1   5        4.18        2.85      1.23 o 
  -5   1   5       85.49       86.22      2.42 o 
  -4   1   5        2.45        2.29      0.52 o 
  -3   1   5      390.89      414.84      5.37 o 
  -2   1   5      432.67      490.65      5.94 o 
  -1   1   5     2507.64     2454.67     21.69 o 
   0   1   5     1940.70     1842.61     16.65 o 
   1   1   5      531.55      523.52      6.57 o 
   2   1   5       50.91       31.88      1.65 o 
   3   1   5     1356.81     1352.60     15.62 o 
   4   1   5      270.74      258.64      4.90 o 
   5   1   5      350.10      353.05      5.50 o 
   6   1   5      118.04      112.11      3.24 o 
   7   1   5      241.61      244.99      5.12 o 
   8   1   5        8.11        4.02      1.91 o 
  -9   2   5       10.94       13.37      3.71 o 
  -8   2   5        9.11        8.91      2.97 o 
  -7   2   5        8.23       14.36      2.97 o 
  -6   2   5       12.19       11.67      1.75 o 
  -4   2   5      950.59      973.56     13.78 o 
  -3   2   5      300.37      285.26      4.10 o 
  -2   2   5       49.49       37.91      1.20 o 
  -1   2   5     1410.10     1429.75     15.28 o 
   0   2   5      344.62      339.49      3.95 o 
   1   2   5      345.82      359.22      4.39 o 
   2   2   5      853.91      917.12     11.04 o 
   3   2   5       95.69       99.18      2.86 o 
   4   2   5     1464.14     1536.80     16.69 o 
   5   2   5      158.20      159.99      3.54 o 
   6   2   5      437.86      461.19      7.90 o 
   7   2   5       50.80       47.78      3.04 o 
   8   2   5      167.82      168.12      6.48 o 
  -9   3   5        6.68        7.18      3.47 o 
  -8   3   5       35.77       43.07      4.70 o 
  -7   3   5       37.17       41.59      4.46 o 
  -6   3   5       37.43       40.88      2.78 o 
  -5   3   5        3.57        6.02      1.40 o 
  -4   3   5       96.76       78.60      3.71 o 
  -3   3   5      526.74      606.69      7.83 o 
  -2   3   5     1625.85     1708.92     18.17 o 
  -1   3   5      562.83      627.69      6.34 o 
   0   3   5      336.85      393.33      4.53 o 
   1   3   5     1911.65     1978.75     18.35 o 
   2   3   5       32.71       35.87      1.32 o 
   3   3   5      187.22      199.36      3.42 o 
   4   3   5        7.45       15.55      3.45 o 
   5   3   5      944.09      947.60     11.09 o 
   6   3   5        3.32        6.48      1.38 o 
   7   3   5       13.06        8.54      2.28 o 
   8   3   5        4.47        6.39      2.04 o 
  -9   4   5      111.04      104.96      7.67 o 
  -8   4   5       10.00        6.19      3.22 o 
  -7   4   5      119.47      101.46      4.46 o 
  -6   4   5       13.31       13.37      2.18 o 
  -5   4   5       44.81       46.40      2.71 o 
  -4   4   5      519.75      532.54      9.62 o 
  -3   4   5     1836.85     1822.42     24.85 o 
  -2   4   5     8633.77     7993.19    102.48 o 
  -1   4   5     1413.32     1379.08     13.00 o 
   0   4   5      227.08      195.44      3.11 o 
   1   4   5     1210.37     1248.38     12.28 o 
   2   4   5      519.19      494.12      6.02 o 
   3   4   5      153.18      137.49      2.93 o 
   4   4   5        0.30        0.74      0.80 o 
   5   4   5       23.84       27.47      3.32 o 
   6   4   5       37.59       39.74      3.12 o 
   7   4   5        0.46       -1.04      1.35 o 
   8   4   5        5.34        0.00      2.97 o 
  -9   5   5       31.85       32.68      4.95 o 
  -8   5   5      461.53      440.38     15.35 o 
  -7   5   5      500.64      503.13     15.72 o 
  -6   5   5      719.61      699.65     13.04 o 
  -5   5   5      160.66      154.44      4.99 o 
  -4   5   5        8.36       13.98      2.23 o 
  -3   5   5        6.39        4.67      1.36 o 
  -2   5   5      692.08      744.33      9.22 o 
  -1   5   5      411.07      420.06      5.92 o 
   0   5   5      185.88      300.13      3.95 o 
   1   5   5      861.22      852.25      9.05 o 
   2   5   5     1247.61     1238.72     12.68 o 
   3   5   5      994.18      987.29     10.84 o 
   4   5   5      216.65      224.60      4.77 o 
   5   5   5      163.57      154.38      4.11 o 
   6   5   5       46.00       37.56      2.57 o 
   7   5   5       19.14       16.40      2.80 o 
   8   5   5        0.01       -2.79      2.10 o 
  -8   6   5       49.59       51.98      5.69 o 
  -7   6   5       74.26       65.81     11.14 o 
  -6   6   5     2157.94     2105.81     30.89 o 
  -5   6   5      189.01      182.68      5.69 o 
  -4   6   5      146.91      141.94      6.93 o 
  -3   6   5        6.84        3.89      2.48 o 
  -2   6   5      188.48      204.64      5.23 o 
  -1   6   5       43.40       35.01      1.56 o 
   0   6   5      688.28      766.13      9.86 o 
   1   6   5      230.78      240.84      4.47 o 
   2   6   5     1733.15     1835.22     20.86 o 
   3   6   5        6.03        2.99      1.09 o 
   4   6   5      256.06      251.41      5.23 o 
   5   6   5      253.68      265.63      5.74 o 
   6   6   5       82.75       99.65      4.79 o 
   7   6   5       16.73       21.70      6.93 o 
  -8   7   5      214.22      192.75      7.18 o 
  -7   7   5      130.64      140.11      8.17 o 
  -6   7   5        0.04        3.09      1.75 o 
  -5   7   5      920.99      945.73     16.37 o 
  -4   7   5      482.30      471.92      9.71 o 
  -3   7   5      158.98      153.47      5.45 o 
  -2   7   5       29.64       22.78      1.75 o 
  -1   7   5      208.03      222.37      5.62 o 
   0   7   5      258.54      234.16      4.48 o 
   1   7   5      120.90      125.80      3.24 o 
   2   7   5      317.37      316.23      5.65 o 
   3   7   5        3.16        6.72      1.45 o 
   4   7   5      308.85      323.08      6.17 o 
   5   7   5       13.45       12.99      2.85 o 
   6   7   5        3.20        1.67      1.90 o 
   7   7   5       19.79       26.72      4.46 o 
  -8   8   5        0.03        1.98      2.28 o 
  -7   8   5       32.51       35.29      3.50 o 
  -6   8   5       19.99       38.33      4.58 o 
  -5   8   5       32.92       39.15      3.23 o 
  -4   8   5      325.55      351.73      8.66 o 
  -3   8   5       23.51       22.00      4.70 o 
  -2   8   5     2522.14     2411.60     33.17 o 
  -1   8   5       27.13       34.66      1.89 o 
   0   8   5      437.11      412.54      6.71 o 
   1   8   5       83.63       75.23      2.61 o 
   2   8   5      470.30      475.62      7.64 o 
   3   8   5        0.18       -1.50      1.00 o 
   4   8   5       14.32       11.53      2.26 o 
   5   8   5       12.40       10.84      2.43 o 
   6   8   5       26.56       23.83      3.14 o 
   7   8   5        1.83        0.51      2.18 o 
  -7   9   5       53.99       53.93      4.37 o 
  -6   9   5       47.94       37.72      3.50 o 
  -5   9   5      127.24      128.95      5.24 o 
  -4   9   5       79.80       76.99      3.94 o 
  -3   9   5      593.92      586.44     12.01 o 
  -2   9   5       13.91        5.82      1.75 o 
  -1   9   5        4.03        1.66      1.13 o 
   0   9   5       64.01       63.26      2.62 o 
   1   9   5       27.38       34.48      2.07 o 
   2   9   5       26.20       27.28      1.65 o 
   3   9   5        8.61       11.32      4.33 o 
   4   9   5       11.88       10.10      2.60 o 
   5   9   5        1.50        3.82      3.09 o 
   6   9   5       10.63       18.58      4.83 o 
  -7  10   5        8.61       10.58      2.63 o 
  -6  10   5       88.00       93.58      6.19 o 
  -5  10   5      115.60      110.40      5.07 o 
  -4  10   5       20.24       20.80      2.63 o 
  -3  10   5      335.20      327.55      9.78 o 
  -2  10   5      219.78      228.38      6.47 o 
  -1  10   5      606.21      615.01      9.42 o 
   0  10   5      146.10      161.64      4.24 o 
   1  10   5      377.89      363.89      7.00 o 
   2  10   5      413.61      409.86     10.64 o 
   3  10   5      131.63      127.81      6.84 o 
   4  10   5       19.63       17.91      3.58 o 
   5  10   5       34.71       39.14      2.93 o 
   6  10   5      111.43      124.69      4.76 o 
  -6  11   5       45.83       34.45      3.76 o 
  -5  11   5       41.13       37.53      6.93 o 
  -4  11   5       41.00       34.37      4.95 o 
  -3  11   5      127.26      116.04      4.97 o 
  -2  11   5       13.36       14.08      3.22 o 
  -1  11   5        0.01        0.71      1.48 o 
   0  11   5       43.89       48.02      2.67 o 
   1  11   5        5.92        4.29      2.85 o 
   2  11   5       50.32       57.56      3.91 o 
   3  11   5       52.13       42.26      3.66 o 
   4  11   5        9.15        6.23      1.70 o 
   5  11   5       10.91       11.26      2.71 o 
  -5  12   5       40.48       38.18      3.56 o 
  -4  12   5        0.30       -0.27      1.66 o 
  -3  12   5        2.36        2.48      1.83 o 
  -2  12   5       51.62       51.62      3.56 o 
  -1  12   5        8.50        4.77      3.34 o 
   0  12   5        0.00       -1.33      1.49 o 
   1  12   5       96.44       83.79      4.37 o 
   2  12   5       62.30       54.55      5.07 o 
   3  12   5       41.52       46.50      3.91 o 
   4  12   5       81.31      100.92      5.29 o 
  -4  13   5        0.69        1.86      2.10 o 
  -3  13   5       28.87       28.79      3.33 o 
  -2  13   5        5.41        6.24      2.08 o 
  -1  13   5      174.31      173.28      9.16 o 
   0  13   5      169.06      170.31      8.91 o 
   1  13   5       69.66       71.60      4.70 o 
   2  13   5       38.65       43.17      5.57 o 
   3  13   5       27.24       34.80      3.76 o 
  -3  14   5       33.86       30.81      3.84 o 
  -2  14   5       82.65       84.66      7.18 o 
  -1  14   5      175.33      178.48      9.65 o 
   0  14   5       24.58       16.34      3.96 o 
   1  14   5       18.30       14.33      2.78 o 
   2  14   5       46.07       44.51      4.09 o 
  -7   0   6       44.11       36.14      3.71 o 
  -6   0   6       16.44       17.58      2.48 o 
  -5   0   6        1.47        0.99      1.24 o 
  -4   0   6      666.40      667.34      9.86 o 
  -3   0   6      237.57      242.60      4.22 o 
  -2   0   6     5420.50     5062.11    100.75 o 
  -1   0   6      984.67      992.52     18.81 o 
   0   0   6     9407.44     8254.55    171.92 o 
   1   0   6     6245.84     5574.85     68.79 o 
   2   0   6    17372.30    14318.82    242.47 o 
   3   0   6      125.62      104.27      3.41 o 
   4   0   6     2629.73     2561.31     34.57 o 
   5   0   6       11.57        7.11      2.60 o 
   6   0   6      429.45      410.81      9.35 o 
   7   0   6      108.22       82.28      4.46 o 
   8   0   6      192.28      186.02      6.82 o 
  -8   1   6        9.96        3.47      2.48 o 
  -7   1   6       68.71       56.94      4.46 o 
  -6   1   6      292.96      283.19      6.29 o 
  -5   1   6      679.97      700.93      9.05 o 
  -4   1   6      101.63      109.72      2.46 o 
  -3   1   6     1606.43     1594.03     17.14 o 
  -2   1   6      341.29      316.96      4.36 o 
  -1   1   6      537.03      554.20      5.71 o 
   0   1   6     2116.55     2384.29     21.47 o 
   1   1   6      352.83      376.96      4.61 o 
   2   1   6      881.54      936.68     11.24 o 
   3   1   6       48.43       69.45      1.97 o 
   4   1   6      138.30      128.85      3.02 o 
   5   1   6      343.88      350.21      5.62 o 
   6   1   6      245.10      262.83      6.32 o 
   7   1   6       97.07       92.51      3.52 o 
   8   1   6        1.53       -0.11      2.48 o 
  -9   2   6       69.59       78.47      6.19 o 
  -8   2   6       88.96      103.97      6.44 o 
  -7   2   6      103.25      112.63      6.19 o 
  -6   2   6      599.46      642.88     16.34 o 
  -5   2   6      239.44      249.83      4.41 o 
  -4   2   6     2645.74     2719.61     28.62 o 
  -3   2   6      395.93      414.86      5.58 o 
  -2   2   6     3101.21     3137.14     32.24 o 
  -1   2   6      275.07      310.88      3.65 o 
   0   2   6       83.60       91.83      1.97 o 
   1   2   6      206.70      240.08      3.43 o 
   2   2   6       34.25       57.18      1.69 o 
   3   2   6        2.95        6.26      0.92 o 
   4   2   6       79.47       73.40      2.37 o 
   5   2   6      159.29      153.86      4.08 o 
   6   2   6       76.00       88.58      2.99 o 
   7   2   6      120.81      115.10      3.57 o 
   8   2   6       26.85       41.00      5.04 o 
  -9   3   6       32.94       42.58      5.45 o 
  -8   3   6       24.80       29.95      4.21 o 
  -7   3   6       48.78       52.73      4.46 o 
  -6   3   6       23.53       20.94      2.10 o 
  -5   3   6        2.29        5.05      1.30 o 
  -4   3   6      122.42      129.31      3.89 o 
  -3   3   6       20.52       18.68      0.97 o 
  -2   3   6     2554.74     2888.27     36.72 o 
  -1   3   6       10.26       11.66      0.92 o 
   0   3   6      158.26      192.47      3.14 o 
   1   3   6      161.85      166.54      2.78 o 
   2   3   6       31.57       37.95      1.91 o 
   3   3   6      162.88      165.09      3.24 o 
   4   3   6       10.95       11.77      1.47 o 
   5   3   6     1022.93     1044.16     12.11 o 
   6   3   6       18.11       22.50      2.54 o 
   7   3   6       39.49       37.98      2.88 o 
   8   3   6       16.22       13.54      2.32 o 
  -9   4   6       67.43       64.11      6.19 o 
  -8   4   6       23.27       24.01      4.46 o 
  -7   4   6       24.54       23.27      3.96 o 
  -6   4   6      121.62      112.94      4.37 o 
  -5   4   6      120.96      119.42      4.19 o 
  -4   4   6        3.85        6.63      3.22 o 
  -3   4   6      441.30      441.71      8.05 o 
  -2   4   6      112.28      113.24      1.73 o 
  -1   4   6      454.76      442.00      5.01 o 
   0   4   6     2721.82     2799.94     25.34 o 
   1   4   6      367.35      348.98      4.60 o 
   2   4   6      370.51      376.50      5.09 o 
   3   4   6       31.11       32.38      1.63 o 
   4   4   6        0.10        0.98      1.14 o 
   5   4   6      143.87      154.76      3.68 o 
   6   4   6       78.05       71.28      3.21 o 
   7   4   6       62.52       59.99      3.23 o 
   8   4   6       21.79       20.29      3.23 o 
  -9   5   6        0.00        0.25      2.97 o 
  -8   5   6       20.58       41.59      5.20 o 
  -7   5   6      275.44      269.26      7.53 o 
  -6   5   6       94.09      112.20      4.64 o 
  -5   5   6      164.25      154.42      4.89 o 
  -4   5   6        3.05        4.23      3.34 o 
  -3   5   6        3.87        5.33      1.23 o 
  -2   5   6       51.14       52.65      1.65 o 
  -1   5   6       36.65       46.52      1.31 o 
   0   5   6       24.00       40.72      1.35 o 
   1   5   6      383.46      368.26      4.93 o 
   2   5   6     1198.80     1195.66     14.11 o 
   3   5   6      140.77      145.88      3.16 o 
   4   5   6      455.13      445.79      6.44 o 
   5   5   6        0.09       -1.69      1.13 o 
   6   5   6       80.71       76.09      4.00 o 
   7   5   6        2.77        1.77      1.59 o 
  -8   6   6        1.78        5.45      3.22 o 
  -7   6   6      119.16      117.77      5.08 o 
  -6   6   6        8.92       10.83      2.61 o 
  -5   6   6      123.75      129.97      4.73 o 
  -4   6   6      146.69      147.89      4.73 o 
  -3   6   6      115.71      123.49      4.11 o 
  -2   6   6      672.54      650.06      8.55 o 
  -1   6   6      236.28      244.99      4.40 o 
   0   6   6      521.85      556.85      7.86 o 
   1   6   6     1187.98     1178.59     14.29 o 
   2   6   6       61.46       60.36      5.13 o 
   3   6   6      333.47      312.18      6.83 o 
   4   6   6      283.90      277.87      8.66 o 
   5   6   6       26.21       18.72      1.99 o 
   6   6   6       32.56       25.44      2.81 o 
   7   6   6        0.72       -0.09      2.01 o 
  -8   7   6      131.09      117.58      7.92 o 
  -7   7   6      124.66      125.07      8.91 o 
  -6   7   6       22.72       20.70      2.71 o 
  -5   7   6      662.75      631.13     12.34 o 
  -4   7   6      221.78      228.13      6.30 o 
  -3   7   6      385.11      361.02      7.96 o 
  -2   7   6      279.08      254.73      6.13 o 
  -1   7   6      216.36      221.87      4.36 o 
   0   7   6       24.90       21.49      2.56 o 
   1   7   6      409.96      418.65      6.81 o 
   2   7   6       56.11       62.33      2.85 o 
   3   7   6        0.15       -0.20      1.39 o 
   4   7   6       17.55       20.00      1.91 o 
   5   7   6        0.35       -2.23      1.49 o 
   6   7   6        1.67        1.73      2.08 o 
   7   7   6       16.12       17.58      3.09 o 
  -8   8   6        2.59        0.00      2.72 o 
  -7   8   6       17.07       17.82      2.88 o 
  -6   8   6       83.98       75.27      6.44 o 
  -5   8   6       58.46       57.15      3.59 o 
  -4   8   6       43.52       42.69      3.14 o 
  -3   8   6      132.40      118.36      4.55 o 
  -2   8   6      345.08      338.15      7.70 o 
  -1   8   6      230.43      247.90      4.93 o 
   0   8   6       78.03       85.74      2.90 o 
   1   8   6       98.19       98.54      3.09 o 
   2   8   6      282.38      279.71      5.61 o 
   3   8   6       23.27       20.11      1.96 o 
   4   8   6       55.65       54.08      2.78 o 
   5   8   6        4.85        5.19      2.18 o 
   6   8   6       17.11       22.82      3.31 o 
  -7   9   6        3.71        2.85      2.97 o 
  -6   9   6       13.17       15.63      2.63 o 
  -5   9   6        8.63        7.68      2.08 o 
  -4   9   6       28.87       33.07      2.98 o 
  -3   9   6        3.21        1.06      1.48 o 
  -2   9   6        1.54       -1.84      1.23 o 
  -1   9   6        0.14        0.11      3.53 o 
   0   9   6       29.47       32.55      2.03 o 
   1   9   6      204.32      191.81      5.77 o 
   2   9   6      138.47      153.37      4.29 o 
   3   9   6       43.82       43.21      2.51 o 
   4   9   6       14.36       18.30      4.33 o 
   5   9   6      262.41      283.76     13.00 o 
   6   9   6      205.62      222.22     14.73 o 
  -7  10   6        0.33        1.16      2.08 o 
  -6  10   6      150.71      136.67      8.66 o 
  -5  10   6       23.39       20.54      2.80 o 
  -4  10   6       79.28       76.38      4.95 o 
  -3  10   6      160.23      162.24      5.69 o 
  -2  10   6       13.45        8.31      1.83 o 
  -1  10   6       52.24       56.57      3.33 o 
   0  10   6       45.36       38.40      2.42 o 
   1  10   6      338.41      348.43      6.71 o 
   2  10   6       64.90       66.96      2.94 o 
   3  10   6       90.91       90.81      4.72 o 
   4  10   6        1.64        3.58      1.59 o 
   5  10   6       23.82       21.86      2.51 o 
  -6  11   6       55.97       58.09      4.46 o 
  -5  11   6        1.35       -0.88      1.72 o 
  -4  11   6        4.43        3.42      1.90 o 
  -3  11   6        6.05        6.76      2.08 o 
  -2  11   6      128.43      117.91      4.89 o 
  -1  11   6       29.00       25.13      2.71 o 
   0  11   6       22.03       19.43      1.95 o 
   1  11   6        0.00        0.23      1.23 o 
   2  11   6        0.03        1.40      1.83 o 
   3  11   6       13.72        9.52      2.72 o 
   4  11   6        1.32        1.81      2.14 o 
   5  11   6        8.28        8.38      2.06 o 
  -5  12   6        1.09        0.94      2.01 o 
  -4  12   6        0.01        1.56      2.01 o 
  -3  12   6        0.31        0.80      3.09 o 
  -2  12   6       12.94       11.68      2.28 o 
  -1  12   6       74.21       65.06      6.68 o 
   0  12   6       21.52       18.07      3.71 o 
   1  12   6      134.22      113.84      5.16 o 
   2  12   6      183.99      172.18      6.47 o 
   3  12   6       11.04       14.49      2.71 o 
   4  12   6       41.02       39.43      3.98 o 
  -4  13   6       18.71       20.49      3.06 o 
  -3  13   6        0.43        1.98      1.93 o 
  -2  13   6        1.44        1.83      2.01 o 
  -1  13   6       54.23       70.30      6.19 o 
   0  13   6        3.25        5.20      3.22 o 
   1  13   6        0.10        0.00      2.60 o 
   2  13   6       42.17       33.37      3.59 o 
   3  13   6       32.70       41.87      4.03 o 
  -3  14   6      143.66      170.18     14.48 o 
  -2  14   6       91.41       92.83      7.43 o 
  -1  14   6        3.76       12.62      3.71 o 
   0  14   6       30.23       24.26      4.70 o 
   1  14   6       21.98       27.97      4.70 o 
  -8   1   7       25.66       31.69      3.96 o 
  -7   1   7       12.85       13.86      2.97 o 
  -6   1   7        1.32        0.62      1.23 o 
  -5   1   7        0.27        1.11      1.05 o 
  -4   1   7      583.18      636.73      8.08 o 
  -3   1   7       25.85       24.89      1.13 o 
  -2   1   7       20.67       37.22      1.64 o 
  -1   1   7       35.10       39.43      1.10 o 
   0   1   7      592.55      708.55      7.45 o 
   1   1   7      296.95      296.70      4.02 o 
   2   1   7        1.49        3.47      1.43 o 
   3   1   7        5.57       11.30      1.04 o 
   4   1   7        0.64        0.60      0.82 o 
   5   1   7       22.98       27.17      1.79 o 
   6   1   7        5.32        4.41      1.42 o 
   7   1   7       20.82       22.95      2.18 o 
   8   1   7       23.10       31.06      3.28 o 
  -8   2   7       68.23       66.59      5.45 o 
  -7   2   7        0.03       -0.25      1.73 o 
  -6   2   7      513.70      546.58     14.61 o 
  -5   2   7      144.72      142.97      4.09 o 
  -4   2   7     1699.63     1683.89     18.52 o 
  -3   2   7       43.59       42.73      1.54 o 
  -2   2   7      100.21      151.35      4.64 o 
  -1   2   7      299.74      313.80      3.85 o 
   0   2   7     1147.30     1239.70     12.06 o 
   1   2   7      421.58      452.45      6.33 o 
   2   2   7       14.45       19.01      2.50 o 
   3   2   7      317.60      324.35      5.57 o 
   4   2   7       14.53       11.63      1.23 o 
   5   2   7        0.87       -0.26      1.02 o 
   6   2   7       32.40       42.95      2.38 o 
   7   2   7       57.13       60.56      2.77 o 
  -9   3   7      112.48      117.34      7.43 o 
  -8   3   7       38.42       51.49      5.20 o 
  -7   3   7        6.34        8.42      2.72 o 
  -6   3   7       37.53       42.58      4.21 o 
  -5   3   7      121.71      128.20      7.92 o 
  -4   3   7      319.39      370.64      7.25 o 
  -3   3   7     1159.13     1151.63     13.05 o 
  -2   3   7      416.52      392.05      4.48 o 
  -1   3   7     2124.99     2133.29     22.71 o 
   0   3   7     2880.37     2877.77     26.05 o 
   1   3   7     1633.50     1602.12     15.53 o 
   2   3   7      519.66      544.67      6.73 o 
   3   3   7     1251.83     1227.61     13.30 o 
   4   3   7      375.73      367.31      5.70 o 
   5   3   7      538.17      529.56      7.62 o 
   6   3   7       14.07       11.78      1.60 o 
   7   3   7       13.83       13.46      2.19 o 
  -9   4   7       33.05       33.91      4.95 o 
  -8   4   7      144.01      170.06      8.91 o 
  -7   4   7       56.21       68.82      5.45 o 
  -6   4   7        8.76        6.43      2.35 o 
  -5   4   7        5.90        8.95      1.98 o 
  -4   4   7      418.68      454.73      8.65 o 
  -3   4   7      292.93      297.76      6.20 o 
  -2   4   7      488.48      560.47      5.99 o 
  -1   4   7       28.56       26.29      1.34 o 
   0   4   7     1658.59     1803.91     17.13 o 
   1   4   7      354.98      338.55      4.66 o 
   2   4   7     1342.54     1303.70     13.42 o 
   3   4   7     1453.40     1405.54     14.69 o 
   4   4   7      972.01      977.47     15.27 o 
   5   4   7       20.86       18.49      1.71 o 
   6   4   7      232.94      234.71      5.02 o 
   7   4   7        7.52        8.30      2.36 o 
  -9   5   7       36.16       33.17      5.20 o 
  -8   5   7        0.14       -1.24      2.72 o 
  -7   5   7      183.29      207.69      9.65 o 
  -6   5   7       53.67       50.34      4.21 o 
  -5   5   7       49.84       50.71      3.06 o 
  -4   5   7       23.95       21.68      2.10 o 
  -3   5   7       44.33       46.88      3.34 o 
  -2   5   7      637.51      682.86     11.37 o 
  -1   5   7      447.37      457.32      5.43 o 
   0   5   7       75.71       85.29      2.04 o 
   1   5   7      182.09      189.48      5.00 o 
   2   5   7        4.24        1.51      0.83 o 
   3   5   7      801.95      799.81      9.51 o 
   4   5   7      160.19      162.37      3.71 o 
   5   5   7        6.89        5.69      1.32 o 
   6   5   7       49.93       67.85      3.30 o 
   7   5   7       75.80       88.12      3.96 o 
  -8   6   7        1.06       -0.74      2.72 o 
  -7   6   7       12.10        9.41      3.47 o 
  -6   6   7        4.88        4.21      1.90 o 
  -5   6   7      118.47      128.82      6.68 o 
  -4   6   7     1180.82     1182.96     18.46 o 
  -3   6   7      200.64      197.00      5.34 o 
  -2   6   7      307.06      302.08      8.29 o 
  -1   6   7      245.04      220.64      4.25 o 
   0   6   7     1230.87     1213.89     12.41 o 
   1   6   7      687.77      684.32      8.06 o 
   2   6   7       56.82       55.39      1.98 o 
   3   6   7       40.32       40.38      1.97 o 
   4   6   7      200.59      211.11      5.03 o 
   5   6   7        0.04       -0.82      1.38 o 
   6   6   7       35.72       36.65      2.75 o 
   7   6   7        0.27        1.50      2.97 o 
  -8   7   7       20.37       21.78      4.70 o 
  -7   7   7        6.57       10.01      2.36 o 
  -6   7   7       17.69       18.14      2.53 o 
  -5   7   7      133.41      127.10      4.99 o 
  -4   7   7        2.95        1.89      1.49 o 
  -3   7   7        3.55        1.45      1.30 o 
  -2   7   7       79.42       78.52      7.06 o 
  -1   7   7        6.05        9.14      1.23 o 
   0   7   7      362.61      356.25      6.09 o 
   1   7   7       49.35       49.73      2.29 o 
   2   7   7      178.50      177.28      4.33 o 
   3   7   7       56.35       56.89      2.69 o 
   4   7   7       33.72       39.86      2.50 o 
   5   7   7        3.33        4.19      1.56 o 
   6   7   7       13.04        8.56      2.53 o 
  -8   8   7      218.03      218.58     10.89 o 
  -7   8   7       54.49       43.96      5.20 o 
  -6   8   7        9.15       10.24      3.34 o 
  -5   8   7       17.49       10.91      2.97 o 
  -4   8   7      339.81      318.95      7.96 o 
  -3   8   7       91.05       80.10      5.69 o 
  -2   8   7      307.15      313.77      7.53 o 
  -1   8   7      312.39      308.22      7.35 o 
   0   8   7      371.05      372.68      6.57 o 
   1   8   7       49.57       50.59      3.52 o 
   2   8   7      249.86      241.48      5.32 o 
   3   8   7      345.03      339.32      6.58 o 
   4   8   7      724.49      768.24     11.75 o 
   5   8   7        4.99        1.64      2.18 o 
   6   8   7       44.68       59.62      5.94 o 
  -7   9   7        2.86        1.56      3.59 o 
  -6   9   7        4.90        4.46      2.10 o 
  -5   9   7       18.23       17.21      2.45 o 
  -4   9   7       33.80       31.03      4.21 o 
  -3   9   7       53.03       55.16      3.23 o 
  -2   9   7      144.75      121.37      4.73 o 
  -1   9   7       69.11       61.18      3.71 o 
   0   9   7      124.12      114.04      3.48 o 
   1   9   7        8.09       12.39      1.62 o 
   2   9   7       53.60       51.65      2.72 o 
   3   9   7        7.52        6.94      1.58 o 
   4   9   7        8.66        8.26      4.46 o 
   5   9   7       15.41       12.13      2.78 o 
   6   9   7      199.82      206.57      7.72 o 
  -7  10   7       22.67       21.15      3.23 o 
  -6  10   7       88.71       80.85      4.64 o 
  -5  10   7       30.08       31.95      3.33 o 
  -4  10   7      138.51      141.31      5.60 o 
  -3  10   7        9.57       12.04      4.21 o 
  -2  10   7        2.14        2.72      1.58 o 
  -1  10   7       54.26       57.14      7.30 o 
   0  10   7      365.62      357.18      6.86 o 
   1  10   7       70.05       72.38      3.04 o 
   2  10   7      308.62      307.28      8.30 o 
   3  10   7       83.85       86.26      4.44 o 
   4  10   7      108.64      101.88      5.14 o 
   5  10   7       11.93        8.17      2.63 o 
  -6  11   7       21.95       23.34      3.14 o 
  -5  11   7      132.46      132.66      5.86 o 
  -4  11   7      136.91      128.32      5.50 o 
  -3  11   7       47.58       53.74      3.76 o 
  -2  11   7      195.04      196.77      6.39 o 
  -1  11   7      171.28      177.85      6.04 o 
   0  11   7       17.82       33.16      3.96 o 
   1  11   7       15.31       19.03      2.03 o 
   2  11   7       84.81       93.94      8.29 o 
   3  11   7        4.90       10.41      2.45 o 
   4  11   7       37.36       32.11      3.49 o 
  -5  12   7      185.72      195.91      7.35 o 
  -4  12   7      115.93      120.72      5.50 o 
  -3  12   7      207.86      221.85      7.35 o 
  -2  12   7       80.66       81.94      4.37 o 
  -1  12   7      179.26      196.04     10.52 o 
   0  12   7       79.39       79.83      4.19 o 
   1  12   7       51.37       51.74      4.70 o 
   2  12   7       56.32       40.27      3.66 o 
   3  12   7        1.30       -0.66      2.01 o 
  -4  13   7        7.48        6.17      2.50 o 
  -3  13   7        0.87        1.07      2.01 o 
  -2  13   7       10.52        7.18      2.26 o 
  -1  13   7        0.18       -1.72      1.66 o 
   0  13   7       17.46       17.08      3.96 o 
   1  13   7       23.77       15.10      3.71 o 
   2  13   7        8.39        8.59      2.53 o 
  -2  14   7       39.33       46.04      5.94 o 
  -1  14   7       26.74       20.79      4.46 o 
   0  14   7       71.19       83.42      6.93 o 
  -6   0   8     2040.98     2072.70     40.60 o 
  -5   0   8       58.57       65.85      3.96 o 
  -4   0   8        7.85        9.16      1.73 o 
  -3   0   8      130.64      135.07      2.97 o 
  -2   0   8        1.82        0.74      1.11 o 
  -1   0   8      596.52      664.94      9.88 o 
   0   0   8      356.20      515.47      8.31 o 
   1   0   8      128.30      129.20      5.45 o 
   2   0   8        3.21        0.37      0.88 o 
   3   0   8      254.38      282.52      6.47 o 
   4   0   8      215.54      205.92     10.27 o 
   5   0   8       66.43       70.77      3.66 o 
   6   0   8       53.97       65.20      3.94 o 
   7   0   8      104.29      108.32     11.76 o 
  -7   1   8      228.22      211.90      8.42 o 
  -6   1   8       68.80       66.59      4.46 o 
  -5   1   8      180.57      190.91      4.72 o 
  -4   1   8      672.63      737.99     14.23 o 
  -3   1   8      207.92      225.71      3.73 o 
  -2   1   8      298.27      378.26      4.39 o 
  -1   1   8       18.64       19.67      1.18 o 
   0   1   8     1117.93     1172.80     11.60 o 
   1   1   8        6.06        1.40      0.58 o 
   2   1   8      435.36      375.92      5.16 o 
   3   1   8      383.51      374.78      6.59 o 
   4   1   8      371.73      351.29      5.56 o 
   5   1   8       23.09       21.09      1.76 o 
   6   1   8       35.05       27.37      2.07 o 
   7   1   8       11.57       11.51      1.89 o 
  -8   2   8        1.00        0.50      2.48 o 
  -7   2   8       47.68       43.82      4.21 o 
  -6   2   8       53.98       52.48      4.46 o 
  -5   2   8      139.46      134.42      5.94 o 
  -4   2   8      734.17      728.97      9.21 o 
  -3   2   8      904.77      909.52     10.79 o 
  -2   2   8     4956.21     4951.97     43.28 o 
  -1   2   8     2147.78     2113.62     19.42 o 
   0   2   8     4537.16     4681.28     41.37 o 
   1   2   8      392.38      358.16      4.79 o 
   2   2   8      887.38      924.53     10.14 o 
   3   2   8       59.65       56.66      2.00 o 
   4   2   8       92.86       91.37      2.72 o 
   5   2   8       52.91       40.64      2.15 o 
   6   2   8       34.61       26.43      2.05 o 
   7   2   8        2.06        3.63      1.59 o 
  -9   3   8       42.50       49.76      5.45 o 
  -8   3   8       80.49       84.17      6.19 o 
  -7   3   8       21.85       28.72      3.96 o 
  -6   3   8       25.36       24.75      3.47 o 
  -5   3   8      149.63      148.53      6.44 o 
  -4   3   8       20.80       19.51      1.72 o 
  -3   3   8        3.99        3.43      0.92 o 
  -2   3   8      859.51     1050.13     12.21 o 
  -1   3   8      392.91      429.08      5.10 o 
   0   3   8        0.54        0.44      0.61 o 
   1   3   8       55.11       49.40      1.63 o 
   2   3   8      124.12      122.64      3.29 o 
   3   3   8      113.32      115.39      2.92 o 
   4   3   8      176.20      188.33      4.48 o 
   5   3   8       46.99       45.80      2.31 o 
   6   3   8        0.00        1.08      1.32 o 
   7   3   8       88.08       93.49      3.43 o 
  -9   4   8       34.40       24.75      4.46 o 
  -8   4   8       12.28       10.64      3.47 o 
  -7   4   8        2.04        0.25      2.23 o 
  -6   4   8      222.52      237.40      9.41 o 
  -5   4   8      114.70      114.67      4.09 o 
  -4   4   8      676.94      699.68     11.89 o 
  -3   4   8        7.87        6.08      1.30 o 
  -2   4   8      464.55      481.26      6.52 o 
  -1   4   8       64.86       63.17      1.65 o 
   0   4   8      152.89      149.03      2.73 o 
   1   4   8      234.40      249.08      3.94 o 
   2   4   8      870.83      884.03      9.98 o 
   3   4   8       21.88       17.30      1.67 o 
   4   4   8      139.97      138.23      3.48 o 
   5   4   8      126.39      122.79      3.47 o 
   6   4   8       87.90       93.60      3.66 o 
   7   4   8        3.24        0.38      1.96 o 
  -9   5   8       60.74       61.89      5.94 o 
  -8   5   8        3.75        1.98      2.72 o 
  -7   5   8      211.51      207.44      9.65 o 
  -6   5   8      260.01      278.74     10.64 o 
  -5   5   8      331.90      319.53      7.52 o 
  -4   5   8      134.55      133.95      7.92 o 
  -3   5   8      348.56      348.61      7.92 o 
  -2   5   8       76.87       77.98      3.06 o 
  -1   5   8      912.95      899.96      9.48 o 
   0   5   8       12.08       14.41      1.43 o 
   1   5   8      507.44      511.69      6.54 o 
   2   5   8        4.71        5.45      1.47 o 
   3   5   8     1433.28     1422.18     16.22 o 
   4   5   8        0.12        0.52      1.06 o 
   5   5   8       28.06       35.87      2.26 o 
   6   5   8       10.41       14.37      2.13 o 
   7   5   8       30.61       36.29      3.45 o 
  -8   6   8       18.16       14.85      3.71 o 
  -7   6   8        5.42        5.20      2.97 o 
  -6   6   8        1.55        1.61      2.10 o 
  -5   6   8       93.03      103.59      4.29 o 
  -4   6   8        7.46        7.49      1.66 o 
  -3   6   8       14.40       11.79      1.75 o 
  -2   6   8      171.39      167.20      4.89 o 
  -1   6   8      119.93      120.81      3.06 o 
   0   6   8       46.29       60.47      1.91 o 
   1   6   8      160.32      159.88      3.29 o 
   2   6   8      262.17      268.26      5.18 o 
   3   6   8      121.25      120.79      3.21 o 
   4   6   8       18.09       20.00      1.78 o 
   5   6   8       32.56       28.49      3.33 o 
   6   6   8       11.54       10.13      2.03 o 
  -8   7   8       18.76       20.05      4.46 o 
  -7   7   8        3.22        0.25      2.97 o 
  -6   7   8       26.81       22.63      2.71 o 
  -5   7   8        0.01       -2.41      1.61 o 
  -4   7   8       25.12       23.42      2.43 o 
  -3   7   8       20.72       21.17      2.28 o 
  -2   7   8      225.13      205.54      5.69 o 
  -1   7   8      479.72      475.56      9.45 o 
   0   7   8     1658.83     1672.34     19.72 o 
   1   7   8       37.36       38.67      2.24 o 
   2   7   8      774.46      773.00     11.14 o 
   3   7   8      421.70      412.66      7.60 o 
   4   7   8     1098.25     1109.06     15.30 o 
   5   7   8       83.66       99.41      7.49 o 
   6   7   8      227.61      226.69      7.89 o 
  -8   8   8       22.27       23.52      4.70 o 
  -7   8   8        1.85        1.73      2.72 o 
  -6   8   8       19.65       18.25      2.71 o 
  -5   8   8      184.34      184.05      6.13 o 
  -4   8   8        2.42        3.58      2.48 o 
  -3   8   8      190.36      205.24      6.13 o 
  -2   8   8       48.73       41.38      3.06 o 
  -1   8   8     1376.86     1412.39     25.62 o 
   0   8   8      116.97      113.31      3.52 o 
   1   8   8      305.93      312.08      6.14 o 
   2   8   8       72.59       72.88      2.97 o 
   3   8   8       14.77       18.80      1.97 o 
   4   8   8       92.33      101.83      3.84 o 
   5   8   8       59.09       54.53      4.44 o 
   6   8   8        5.31        4.79      2.71 o 
  -7   9   8        6.28        4.67      3.71 o 
  -6   9   8       24.52       26.84      3.06 o 
  -5   9   8        5.99        5.94      2.10 o 
  -4   9   8      288.00      276.35      7.61 o 
  -3   9   8        0.88        0.93      1.66 o 
  -2   9   8        5.26       -0.97      1.30 o 
  -1   9   8        0.68       -0.33      1.30 o 
   0   9   8       37.03       32.94      4.21 o 
   1   9   8       79.07       72.18      3.09 o 
   2   9   8        5.62        3.72      1.41 o 
   3   9   8      116.64      126.40      4.12 o 
   4   9   8       13.72       13.69      2.61 o 
   5   9   8      215.20      213.22      7.65 o 
  -6  10   8        0.10        0.00      1.93 o 
  -5  10   8        2.84        2.72      1.93 o 
  -4  10   8       54.07       52.85      5.07 o 
  -3  10   8       99.50      104.25      4.73 o 
  -2  10   8       37.33       36.09      6.81 o 
  -1  10   8        4.08        1.04      1.66 o 
   0  10   8      512.91      446.66      9.88 o 
   1  10   8        5.68        7.41      1.62 o 
   2  10   8       92.92       88.23      3.55 o 
   3  10   8       51.21       56.70      4.01 o 
   4  10   8        1.50        0.51      3.71 o 
   5  10   8        3.64        4.61      2.43 o 
  -6  11   8        8.05       10.48      2.71 o 
  -5  11   8       11.24        5.35      2.85 o 
  -4  11   8        7.87        9.76      3.34 o 
  -3  11   8        2.79        1.36      1.75 o 
  -2  11   8        7.09        7.30      2.10 o 
  -1  11   8      117.06      113.93      4.90 o 
   0  11   8       33.91       27.54      4.33 o 
   1  11   8      134.90      133.61      5.24 o 
   2  11   8        7.15        1.78      2.23 o 
   3  11   8      197.00      214.41      7.43 o 
   4  11   8        0.17       -0.21      3.22 o 
  -5  12   8       28.98       30.57      3.84 o 
  -4  12   8        2.55        2.85      2.10 o 
  -3  12   8       11.33        9.89      3.47 o 
  -2  12   8        4.56        2.55      3.59 o 
  -1  12   8       17.18       14.70      2.50 o 
   0  12   8        9.55        6.19      2.10 o 
   1  12   8        3.10        1.49      2.72 o 
   2  12   8        0.99       -1.36      1.93 o 
   3  12   8        0.19        0.58      2.01 o 
  -3  13   8       17.13       22.92      3.23 o 
  -2  13   8       12.81       14.98      2.80 o 
  -1  13   8        0.25       -0.48      1.83 o 
   0  13   8        8.83       12.38      3.71 o 
   1  13   8       11.58       13.37      3.71 o 
   2  13   8        4.81        9.41      3.47 o 
  -7   1   9       12.93       11.14      2.97 o 
  -6   1   9      118.79      109.17      5.69 o 
  -5   1   9       67.30       57.13      2.71 o 
  -4   1   9       10.66        7.77      1.30 o 
  -3   1   9      463.27      482.60      6.55 o 
  -2   1   9      861.11      880.76      8.94 o 
  -1   1   9      292.23      279.98      3.79 o 
   0   1   9      241.55      235.13      3.55 o 
   1   1   9      179.27      161.08      3.04 o 
   2   1   9      153.95      140.54      3.20 o 
   3   1   9       26.66       35.79      1.79 o 
   4   1   9       39.29       39.63      2.72 o 
   5   1   9        1.03       -0.61      1.05 o 
   6   1   9        0.07       -1.67      1.11 o 
   7   1   9        8.04        7.45      1.74 o 
  -8   2   9       40.83       34.16      4.21 o 
  -7   2   9        1.66        2.48      2.23 o 
  -6   2   9       17.07       17.08      2.97 o 
  -5   2   9        1.19        8.17      2.23 o 
  -4   2   9        0.06        1.73      1.49 o 
  -3   2   9      129.58      135.24      2.93 o 
  -2   2   9       13.35       15.21      1.37 o 
  -1   2   9      162.62      159.80      3.11 o 
   0   2   9        0.13       12.68      2.85 o 
   1   2   9     1102.11     1147.20     11.91 o 
   2   2   9      103.25       96.16      2.47 o 
   3   2   9      112.46      109.40      2.84 o 
   4   2   9        4.90        4.50      1.39 o 
   5   2   9      109.18      106.86      3.24 o 
   6   2   9       36.27       42.98      2.50 o 
   7   2   9        2.78        0.59      1.44 o 
  -8   3   9       43.07       34.66      4.46 o 
  -7   3   9        3.66        6.19      2.72 o 
  -6   3   9       17.84       11.88      2.72 o 
  -5   3   9        5.97        9.65      2.48 o 
  -4   3   9     1056.03     1071.81     16.08 o 
  -3   3   9        4.53        2.14      0.95 o 
  -2   3   9      496.88      582.46      7.71 o 
  -1   3   9       89.50      103.65      2.14 o 
   0   3   9        5.79        7.77      0.82 o 
   1   3   9       64.48       65.92      1.95 o 
   2   3   9       15.59       16.75      1.23 o 
   3   3   9      250.06      240.74      4.39 o 
   4   3   9       88.56       90.99      2.82 o 
   5   3   9      451.79      457.26      7.19 o 
   6   3   9      217.17      224.36      5.03 o 
   7   3   9       40.65       44.28      2.83 o 
  -9   4   9        5.26        7.92      3.47 o 
  -8   4   9        6.36        9.65      3.47 o 
  -7   4   9       31.74       27.23      3.96 o 
  -6   4   9      103.45      102.24      6.19 o 
  -5   4   9       45.12       45.55      4.21 o 
  -4   4   9        5.52        8.63      1.73 o 
  -3   4   9      181.95      183.67      4.97 o 
  -2   4   9      925.84     1014.36     15.57 o 
  -1   4   9      639.36      666.13      8.75 o 
   0   4   9      626.98      591.78      7.03 o 
   1   4   9      349.42      367.11      5.24 o 
   2   4   9      593.32      592.24      7.60 o 
   3   4   9        7.38        4.76      1.19 o 
   4   4   9        0.71       -0.19      1.05 o 
   5   4   9       32.99       35.85      2.62 o 
   6   4   9        0.18        1.14      1.37 o 
   7   4   9       35.49       30.10      2.85 o 
  -8   5   9       13.15        9.41      3.47 o 
  -7   5   9        1.82        4.21      2.97 o 
  -6   5   9        2.61        3.47      2.48 o 
  -5   5   9      168.15      172.77      5.32 o 
  -4   5   9      714.43      735.70     12.76 o 
  -3   5   9      285.70      278.24      6.55 o 
  -2   5   9      772.44      791.74     13.11 o 
  -1   5   9      229.46      221.03      5.82 o 
   0   5   9      120.07      125.47      2.72 o 
   1   5   9     1015.83      998.97     11.06 o 
   2   5   9      498.18      502.11      6.88 o 
   3   5   9      148.68      144.35      5.22 o 
   4   5   9       29.13       32.13      2.03 o 
   5   5   9      236.75      236.32      5.01 o 
   6   5   9        5.98        4.97      2.08 o 
  -8   6   9        0.02       -1.98      2.48 o 
  -7   6   9        2.77        1.49      2.72 o 
  -6   6   9      515.89      480.73     15.10 o 
  -5   6   9        0.02       -1.41      1.42 o 
  -4   6   9      332.16      338.46      7.78 o 
  -3   6   9       94.47       91.88      5.94 o 
  -2   6   9      670.22      675.46     12.07 o 
  -1   6   9      366.99      391.66      8.31 o 
   0   6   9     2609.20     2580.47     28.53 o 
   1   6   9     1427.22     1391.11     14.59 o 
   2   6   9     4107.43     4012.96     42.97 o 
   3   6   9      306.94      299.17      5.30 o 
   4   6   9      567.22      568.69      8.24 o 
   5   6   9        0.07       -1.58      1.38 o 
   6   6   9       27.53       25.36      2.62 o 
  -8   7   9       15.57       15.35      4.21 o 
  -7   7   9       71.62       66.09      5.94 o 
  -6   7   9        3.40        1.22      1.66 o 
  -5   7   9        4.99        4.27      1.83 o 
  -4   7   9      299.44      277.27      7.26 o 
  -3   7   9      260.46      253.29     13.00 o 
  -2   7   9        5.68        3.58      1.55 o 
  -1   7   9      217.99      214.55      6.19 o 
   0   7   9       79.37       81.67      3.04 o 
   1   7   9      925.95      911.16     12.53 o 
   2   7   9       30.88       28.67      2.43 o 
   3   7   9      147.00      143.87      4.31 o 
   4   7   9      163.75      166.39      4.88 o 
   5   7   9      149.98      162.36      5.00 o 
   6   7   9        2.59        0.61      1.70 o 
  -7   8   9       59.42       65.60      6.44 o 
  -6   8   9       88.68       91.68      4.72 o 
  -5   8   9       33.17       36.94      3.15 o 
  -4   8   9      130.93      146.19      7.18 o 
  -3   8   9        0.06        0.47      1.55 o 
  -2   8   9     1050.42      985.25     16.72 o 
  -1   8   9      294.73      281.54      7.26 o 
   0   8   9      197.60      192.11      5.78 o 
   1   8   9        1.86        2.08      1.31 o 
   2   8   9        1.17        1.14      1.27 o 
   3   8   9        8.21        5.34      1.64 o 
   4   8   9       19.85       20.00      2.31 o 
   5   8   9       72.61       68.13      4.04 o 
  -7   9   9       67.00       67.09      6.19 o 
  -6   9   9       23.25       19.19      2.80 o 
  -5   9   9       54.91       47.50      3.68 o 
  -4   9   9       10.12        7.43      2.10 o 
  -3   9   9      187.18      181.42      6.04 o 
  -2   9   9       11.81       30.31      2.88 o 
  -1   9   9       36.05       35.46      2.98 o 
   0   9   9      389.57      374.02      8.84 o 
   1   9   9        7.02        5.26      1.41 o 
   2   9   9       36.49       32.81      2.46 o 
   3   9   9        0.99        3.38      1.56 o 
   4   9   9        0.10        1.14      1.51 o 
   5   9   9        1.38        3.09      2.28 o 
  -6  10   9       84.35       87.94      5.32 o 
  -5  10   9       93.24       92.24      4.81 o 
  -4  10   9        7.86        9.77      2.36 o 
  -3  10   9      250.48      228.33      7.09 o 
  -2  10   9        0.03        0.01      1.72 o 
  -1  10   9       32.61       27.10      2.88 o 
   0  10   9        7.64        1.73      2.72 o 
   1  10   9        0.47        0.39      1.55 o 
   2  10   9        6.96        5.35      1.60 o 
   3  10   9       12.23        9.31      1.89 o 
   4  10   9        0.48       -2.06      1.83 o 
  -5  11   9        7.37        5.66      2.26 o 
  -4  11   9       34.04       32.97      6.44 o 
  -3  11   9       13.03       14.67      2.85 o 
  -2  11   9        0.01       -1.36      1.58 o 
  -1  11   9        0.14        0.12      1.58 o 
   0  11   9        5.85        4.58      1.93 o 
   1  11   9        5.19        1.70      1.83 o 
   2  11   9        1.07        1.41      2.43 o 
   3  11   9        1.17        1.84      2.08 o 
  -4  12   9       90.52      109.06      5.51 o 
  -3  12   9       52.63       47.03      3.85 o 
  -2  12   9      154.11      162.34     13.99 o 
  -1  12   9      138.07      142.45      6.68 o 
   0  12   9      152.89      160.76      6.21 o 
   1  12   9      233.42      255.26      7.92 o 
   2  12   9       98.23       95.80      7.18 o 
  -3  13   9       29.80       22.79      3.59 o 
  -2  13   9      127.44      140.62      6.12 o 
  -1  13   9       34.64       28.25      3.33 o 
   0  13   9       45.82       57.93      6.19 o 
   1  13   9       42.45       37.13      5.20 o 
  -5   0  10      919.04      932.75     20.79 o 
  -4   0  10     1398.40     1466.71     29.46 o 
  -3   0  10     1051.52     1025.09     21.78 o 
  -2   0  10      455.22      492.65     13.24 o 
  -1   0  10     1092.77     1071.99     15.39 o 
   0   0  10       98.23       92.52      3.71 o 
   1   0  10       29.56       38.40      2.10 o 
   2   0  10      114.84       96.30      3.59 o 
   3   0  10        8.99        3.05      2.35 o 
   4   0  10      237.16      230.16      6.47 o 
   5   0  10       17.98       19.80      2.63 o 
   6   0  10       26.25       28.59      3.15 o 
  -6   1  10       16.51       12.38      2.72 o 
  -5   1  10        2.69        5.69      1.98 o 
  -4   1  10       32.06       36.36      2.18 o 
  -3   1  10        8.29       12.95      1.48 o 
  -2   1  10      252.65      248.89      4.27 o 
  -1   1  10      264.22      284.09      4.04 o 
   0   1  10      452.73      446.20      5.69 o 
   1   1  10      257.12      236.26      4.93 o 
   2   1  10      230.57      234.63      4.11 o 
   3   1  10       72.72       62.91      2.39 o 
   4   1  10       39.52       36.53      2.29 o 
   5   1  10       47.13       48.30      2.43 o 
   6   1  10        8.96        5.18      1.51 o 
  -7   2  10       16.66       23.02      3.71 o 
  -6   2  10        4.86        5.69      2.23 o 
  -5   2  10        0.14       -0.74      1.73 o 
  -4   2  10      269.65      286.41      9.41 o 
  -3   2  10       95.29       94.93      2.52 o 
  -2   2  10        0.16        1.16      0.78 o 
  -1   2  10        3.70        6.39      1.25 o 
   0   2  10      197.17      207.14      3.49 o 
   1   2  10      141.67      145.25      3.05 o 
   2   2  10      531.69      511.88      6.81 o 
   3   2  10      182.37      162.19      3.62 o 
   4   2  10      316.84      303.21      5.43 o 
   5   2  10       19.07       18.25      1.82 o 
   6   2  10       59.56       60.87      2.93 o 
  -8   3  10        2.43        2.48      2.72 o 
  -7   3  10       11.03        6.93      2.72 o 
  -6   3  10       40.42       40.60      4.21 o 
  -5   3  10       20.93       20.55      2.97 o 
  -4   3  10       59.73       59.16      4.46 o 
  -3   3  10      350.95      361.83      7.22 o 
  -2   3  10     1985.87     1997.53     21.94 o 
  -1   3  10       43.20       36.97      1.51 o 
   0   3  10      555.02      532.58      6.61 o 
   1   3  10      441.95      451.20      6.09 o 
   2   3  10      240.69      229.30      4.14 o 
   3   3  10       96.38       96.15      2.83 o 
   4   3  10       43.55       40.27      2.14 o 
   5   3  10       43.71       50.03      2.56 o 
   6   3  10        3.26        3.05      1.46 o 
  -8   4  10       31.31       28.22      4.46 o 
  -7   4  10       24.28       29.46      4.21 o 
  -6   4  10       87.30      102.98      6.19 o 
  -5   4  10       56.26       52.48      4.46 o 
  -4   4  10      583.09      600.47     10.81 o 
  -3   4  10      114.57      123.50      8.29 o 
  -2   4  10      948.15     1001.24     15.65 o 
  -1   4  10      114.77      112.32      3.69 o 
   0   4  10     3240.13     3178.72     29.33 o 
   1   4  10       18.02       18.05      1.62 o 
   2   4  10     1008.93      973.24     12.76 o 
   3   4  10        0.46        0.82      1.27 o 
   4   4  10      325.69      303.29      5.52 o 
   5   4  10       20.67       15.27      1.84 o 
   6   4  10       23.15       21.91      2.12 o 
  -8   5  10        0.42        1.73      2.72 o 
  -7   5  10        3.07        3.22      2.72 o 
  -6   5  10       24.20       28.96      4.46 o 
  -5   5  10       12.26       12.38      3.22 o 
  -4   5  10        1.04        2.69      1.37 o 
  -3   5  10      403.40      391.47      9.53 o 
  -2   5  10      132.04      135.72      4.54 o 
  -1   5  10       27.02       35.24      6.44 o 
   0   5  10        5.89        2.26      1.00 o 
   1   5  10      405.27      395.85      5.86 o 
   2   5  10      648.98      656.88      8.52 o 
   3   5  10        1.29        1.23      1.13 o 
   4   5  10      476.75      483.17     10.33 o 
   5   5  10        6.20        4.05      1.65 o 
   6   5  10       48.99       53.35      2.87 o 
  -8   6  10       47.85       43.32      5.45 o 
  -7   6  10      101.38       90.85      6.68 o 
  -6   6  10       80.85       67.58      5.69 o 
  -5   6  10       11.45        8.07      1.93 o 
  -4   6  10      145.63      123.45      4.62 o 
  -3   6  10      253.42      251.88      6.55 o 
  -2   6  10      314.68      293.65      7.07 o 
  -1   6  10      256.90      276.07      9.16 o 
   0   6  10      170.29      173.98      4.23 o 
   1   6  10       14.67       17.73      1.86 o 
   2   6  10      168.28      165.67      3.95 o 
   3   6  10        0.35        0.29      1.17 o 
   4   6  10       55.12       58.51      3.13 o 
   5   6  10        2.09        4.27      1.56 o 
   6   6  10        2.01        1.71      2.26 o 
  -8   7  10        4.22        1.73      3.22 o 
  -7   7  10       71.12       74.26      6.44 o 
  -6   7  10       75.92       76.49      6.19 o 
  -5   7  10       87.04       81.72      5.32 o 
  -4   7  10      161.78      135.76      5.07 o 
  -3   7  10       29.01       33.34      3.09 o 
  -2   7  10      309.47      323.41      7.79 o 
  -1   7  10       69.65       70.28      4.83 o 
   0   7  10       55.46       64.70      3.49 o 
   1   7  10      331.77      328.45      6.43 o 
   2   7  10      159.31      164.14      3.96 o 
   3   7  10       55.64       55.43      2.53 o 
   4   7  10       53.69       44.92      2.93 o 
   5   7  10      218.80      228.91      6.09 o 
  -7   8  10        4.59        1.73      2.97 o 
  -6   8  10        8.71        3.96      2.97 o 
  -5   8  10       21.12       18.32      2.71 o 
  -4   8  10        3.26        1.68      1.66 o 
  -3   8  10       40.41       40.12      3.23 o 
  -2   8  10      482.99      392.75      9.01 o 
  -1   8  10      142.02      157.10      5.43 o 
   0   8  10      114.04      113.34      4.73 o 
   1   8  10      361.97      366.73      7.10 o 
   2   8  10        4.96        7.89      1.60 o 
   3   8  10       92.53       95.20      3.75 o 
   4   8  10        0.54       -2.34      1.78 o 
   5   8  10        0.26       -0.47      1.65 o 
  -7   9  10        9.84        4.46      3.22 o 
  -6   9  10        0.50        1.30      2.01 o 
  -5   9  10       48.40       43.01      3.50 o 
  -4   9  10      105.44       99.78      4.73 o 
  -3   9  10      356.05      337.16     26.86 o 
  -2   9  10      737.65      722.01     19.93 o 
  -1   9  10       51.37       42.50      3.33 o 
   0   9  10      272.61      297.67      7.96 o 
   1   9  10      458.76      433.20      9.89 o 
   2   9  10      129.87      148.24      4.57 o 
   3   9  10      275.11      282.95      6.60 o 
   4   9  10       15.29       15.81      3.03 o 
  -6  10  10        0.01        0.20      2.23 o 
  -5  10  10       22.20       18.07      2.80 o 
  -4  10  10        0.70        1.10      1.90 o 
  -3  10  10      437.37      417.70     10.15 o 
  -2  10  10       27.14       25.35      2.88 o 
  -1  10  10       66.32       63.47      3.94 o 
   0  10  10       64.80       53.83      5.07 o 
   1  10  10        0.99        0.35      1.66 o 
   2  10  10       29.53       31.02      2.67 o 
   3  10  10        2.57        3.60      1.66 o 
   4  10  10       10.25        8.17      2.60 o 
  -5  11  10       62.72       61.99      4.64 o 
  -4  11  10        1.59       -0.54      1.83 o 
  -3  11  10        0.16       -2.37      1.66 o 
  -2  11  10        4.92        2.60      2.10 o 
  -1  11  10        7.98        7.43      2.10 o 
   0  11  10       11.57       14.30      2.45 o 
   1  11  10       27.84       31.94      3.23 o 
   2  11  10       24.07       18.23      2.71 o 
   3  11  10       20.00       23.26      3.23 o 
  -4  12  10       59.19       80.40      4.90 o 
  -3  12  10        0.01        0.12      2.10 o 
  -2  12  10       64.49       68.52      5.20 o 
  -1  12  10        2.44        2.37      2.18 o 
   0  12  10       17.93       21.01      6.19 o 
   1  12  10       38.87       43.60      3.84 o 
   2  12  10        1.82        2.97      3.22 o 
  -1  13  10        1.28       -0.62      2.10 o 
  -6   1  11       76.98       75.50      4.95 o 
  -5   1  11      100.60       99.27      5.45 o 
  -4   1  11      412.26      434.85      8.30 o 
  -3   1  11       33.41       34.27      5.57 o 
  -2   1  11      265.82      271.29      4.68 o 
  -1   1  11      410.71      416.33      5.37 o 
   0   1  11      248.09      233.15      3.87 o 
   1   1  11      406.48      431.12      5.97 o 
   2   1  11      275.33      266.44      4.64 o 
   3   1  11      653.42      613.06      9.54 o 
   4   1  11      101.94      105.20      3.18 o 
   5   1  11       32.22       33.31      2.27 o 
   6   1  11       46.73       45.06      2.77 o 
  -7   2  11        3.47        1.73      2.48 o 
  -6   2  11       12.20       11.88      2.72 o 
  -5   2  11        5.22        8.91      2.48 o 
  -4   2  11       51.77       54.96      4.21 o 
  -3   2  11      115.23      117.69      3.74 o 
  -2   2  11     1105.04     1117.56     13.42 o 
  -1   2  11       21.04       18.13      1.70 o 
   0   2  11      793.87      780.06      8.88 o 
   1   2  11        2.96        2.78      0.99 o 
   2   2  11       77.86       70.23      2.34 o 
   3   2  11       11.05       11.16      1.41 o 
   4   2  11        1.55       -1.08      1.06 o 
   5   2  11       22.13       12.51      1.79 o 
   6   2  11       27.29       32.12      2.40 o 
  -8   3  11      100.02       92.58      6.44 o 
  -7   3  11       15.21       15.10      3.22 o 
  -6   3  11      108.91      107.68      6.44 o 
  -5   3  11      178.55      186.90      7.92 o 
  -4   3  11      143.04      134.91      6.68 o 
  -3   3  11       28.48       31.81      2.36 o 
  -2   3  11      190.80      221.49      4.28 o 
  -1   3  11      213.19      191.15      4.05 o 
   0   3  11      318.86      322.02      4.84 o 
   1   3  11      179.25      188.18      3.82 o 
   2   3  11       56.47       60.17      2.25 o 
   3   3  11      335.77      315.48      5.44 o 
   4   3  11        0.02       -0.85      1.10 o 
   5   3  11        6.23        1.15      1.38 o 
   6   3  11        1.66        1.16      1.53 o 
  -8   4  11       74.73       61.64      5.69 o 
  -7   4  11        7.94        7.43      2.97 o 
  -6   4  11       75.27       76.24      5.45 o 
  -5   4  11       56.13       65.10      4.95 o 
  -4   4  11      169.82      168.08      7.43 o 
  -3   4  11       77.93       75.48      3.38 o 
  -2   4  11     1415.90     1363.09     20.28 o 
  -1   4  11      913.24      908.97     11.68 o 
   0   4  11     3612.51     3508.61     39.27 o 
   1   4  11       48.94       46.07      2.00 o 
   2   4  11      182.56      181.19      3.86 o 
   3   4  11       16.76       15.14      1.60 o 
   4   4  11        1.67        2.37      1.35 o 
   5   4  11        5.54        9.60      2.18 o 
   6   4  11        0.12       -2.04      1.36 o 
  -8   5  11        2.70        0.25      2.48 o 
  -7   5  11        2.87        3.22      2.72 o 
  -6   5  11      529.87      466.62     14.85 o 
  -5   5  11       59.73       55.95      4.95 o 
  -4   5  11      400.07      397.44      8.56 o 
  -3   5  11        1.58        0.87      1.36 o 
  -2   5  11       24.29       23.26      2.26 o 
  -1   5  11       22.29       21.58      2.26 o 
   0   5  11       87.73       89.12      2.87 o 
   1   5  11       50.34       48.91      2.36 o 
   2   5  11      145.42      145.24      4.00 o 
   3   5  11      824.34      805.49     11.76 o 
   4   5  11      108.82      118.96      3.55 o 
   5   5  11       90.66       82.62      3.20 o 
  -8   6  11        0.02        1.24      2.72 o 
  -7   6  11        7.26       10.15      3.47 o 
  -6   6  11        4.50        0.99      2.48 o 
  -5   6  11        6.30        7.92      2.97 o 
  -4   6  11      377.16      337.31      8.10 o 
  -3   6  11      125.96      113.67      4.44 o 
  -2   6  11        1.45        1.49      1.98 o 
  -1   6  11      134.59      129.07      4.64 o 
   0   6  11       45.80       45.01      2.98 o 
   1   6  11       10.67       12.80      1.35 o 
   2   6  11      197.94      206.53      4.32 o 
   3   6  11      186.37      176.70      4.22 o 
   4   6  11      168.37      159.27      4.71 o 
   5   6  11        4.73        7.92      1.86 o 
  -7   7  11       12.81       14.85      3.96 o 
  -6   7  11       59.45       56.94      5.69 o 
  -5   7  11       11.91       11.14      3.22 o 
  -4   7  11       33.78       27.23      5.20 o 
  -3   7  11      157.75      146.79      5.24 o 
  -2   7  11      118.02      104.19      4.37 o 
  -1   7  11      361.98      348.07      8.31 o 
   0   7  11       15.00       16.67      3.34 o 
   1   7  11      155.14      149.25      5.25 o 
   2   7  11       50.32       53.31      2.43 o 
   3   7  11        6.70        6.89      1.57 o 
   4   7  11       14.69       16.33      1.92 o 
   5   7  11        0.07        0.36      2.19 o 
  -7   8  11       22.53       26.24      4.70 o 
  -6   8  11       10.05        5.94      3.22 o 
  -5   8  11       98.76       96.80      5.07 o 
  -4   8  11       20.52       26.98      2.80 o 
  -3   8  11      243.71      248.21      7.25 o 
  -2   8  11      259.29      305.97      9.53 o 
  -1   8  11      237.39      216.31      9.90 o 
   0   8  11      253.28      256.27      8.17 o 
   1   8  11       75.18       84.66      4.20 o 
   2   8  11       41.31       38.75      2.89 o 
   3   8  11       17.75       17.80      2.68 o 
   4   8  11        0.82       -1.02      1.45 o 
  -6   9  11       13.52       12.13      3.71 o 
  -5   9  11       66.29       72.00      6.56 o 
  -4   9  11       86.74       84.17      4.46 o 
  -3   9  11      141.96      149.15      5.69 o 
  -2   9  11       57.04       52.34      3.66 o 
  -1   9  11      739.47      711.55     13.91 o 
   0   9  11       44.34       36.72      3.33 o 
   1   9  11       56.86       60.26      3.76 o 
   2   9  11        0.73       -2.35      1.58 o 
   3   9  11        7.62        8.29      2.25 o 
   4   9  11        9.84        9.05      2.01 o 
  -5  10  11        1.56        2.18      2.01 o 
  -4  10  11      348.08      351.36      9.54 o 
  -3  10  11       20.78       18.48      2.80 o 
  -2  10  11      152.30      149.99      5.86 o 
  -1  10  11      144.25      149.72      5.86 o 
   0  10  11       65.57       73.56      4.11 o 
   1  10  11       55.82       58.79      3.85 o 
   2  10  11       62.49       63.22      4.11 o 
   3  10  11        0.12       -0.17      1.77 o 
  -5  11  11      118.01       98.31      5.34 o 
  -4  11  11      186.59      193.43      7.09 o 
  -3  11  11       12.26       11.89      2.63 o 
  -2  11  11       99.86       91.11      6.19 o 
  -1  11  11       74.96       72.91      4.29 o 
   0  11  11        0.43        2.07      2.01 o 
   1  11  11       80.36       84.39      8.05 o 
   2  11  11       13.44       16.30      5.20 o 
  -3  12  11        0.22       -1.73      1.75 o 
  -2  12  11       29.39       23.39      3.23 o 
  -1  12  11       14.08       15.35      3.59 o 
   0  12  11        2.10       -1.10      2.60 o 
  -5   0  12       63.01       64.86      4.70 o 
  -4   0  12        0.33        2.72      2.23 o 
  -3   0  12       93.82      106.20      5.45 o 
  -2   0  12      136.44      145.06      6.19 o 
  -1   0  12      246.82      251.75      5.67 o 
   0   0  12     1723.34     1621.50     25.74 o 
   1   0  12      241.00      232.94      5.95 o 
   2   0  12     1360.24     1251.50     20.42 o 
   3   0  12       54.69       46.36      3.14 o 
   4   0  12      408.85      385.36      9.27 o 
   5   0  12       22.95       27.67      3.15 o 
   6   0  12        0.77       -1.61      1.93 o 
  -6   1  12      151.86      153.23      7.43 o 
  -5   1  12      102.73       93.82      5.69 o 
  -4   1  12     1852.29     1902.15     38.12 o 
  -3   1  12      199.70      203.39      5.24 o 
  -2   1  12      378.08      389.94      7.78 o 
  -1   1  12      728.77      714.14     10.34 o 
   0   1  12       77.57       74.44      2.29 o 
   1   1  12      585.22      516.14      6.93 o 
   2   1  12       62.09       50.89      2.21 o 
   3   1  12        5.60        6.69      1.30 o 
   4   1  12        1.86        0.69      1.23 o 
   5   1  12      236.74      231.40      5.16 o 
   6   1  12        3.04        5.39      2.02 o 
  -6   2  12      133.10      136.89      7.18 o 
  -5   2  12       44.83       51.74      4.46 o 
  -4   2  12      337.92      341.37     11.14 o 
  -3   2  12      252.18      262.15      9.41 o 
  -2   2  12     2126.41     2138.73     28.26 o 
  -1   2  12      266.01      257.36      4.89 o 
   0   2  12       64.13       75.82      2.28 o 
   1   2  12       25.31       32.22      1.79 o 
   2   2  12       50.44       47.16      2.16 o 
   3   2  12        0.50        0.14      1.05 o 
   4   2  12        6.38        4.53      1.41 o 
   5   2  12       11.48       11.64      1.85 o 
  -7   3  12       10.22       11.14      3.22 o 
  -6   3  12       28.25       31.44      3.96 o 
  -5   3  12       21.32       18.32      3.22 o 
  -4   3  12       26.07       28.47      3.71 o 
  -3   3  12        3.24        5.94      2.48 o 
  -2   3  12        2.66        0.23      1.30 o 
  -1   3  12      164.72      183.46      4.31 o 
   0   3  12      749.54      748.21      8.87 o 
   1   3  12       22.05       20.08      1.54 o 
   2   3  12      164.46      166.14      3.67 o 
   3   3  12       27.26       32.23      2.00 o 
   4   3  12       42.20       43.26      2.46 o 
   5   3  12       70.19       80.25      3.23 o 
  -8   4  12       28.13       25.00      4.21 o 
  -7   4  12        0.51        4.70      2.72 o 
  -6   4  12       37.78       25.99      3.96 o 
  -5   4  12        7.66        8.17      2.97 o 
  -4   4  12        5.55        5.45      2.72 o 
  -3   4  12       45.26       39.08      2.68 o 
  -2   4  12       23.59       21.13      2.18 o 
  -1   4  12       21.89       25.23      2.26 o 
   0   4  12        6.63        6.55      1.78 o 
   1   4  12      533.69      509.43      7.87 o 
   2   4  12      206.23      203.58      5.17 o 
   3   4  12        3.50        1.48      1.19 o 
   4   4  12       10.67        9.84      1.61 o 
   5   4  12        9.71       10.39      1.78 o 
  -8   5  12       10.91       14.36      3.71 o 
  -7   5  12       17.91       16.83      3.71 o 
  -6   5  12        7.84        5.45      2.72 o 
  -5   5  12        5.59        3.96      2.72 o 
  -4   5  12       45.20       44.31      4.70 o 
  -3   5  12        3.17        2.72      1.58 o 
  -2   5  12       29.69       27.94      2.53 o 
  -1   5  12        8.17        6.10      1.66 o 
   0   5  12        4.12        2.48      1.58 o 
   1   5  12        8.07        5.59      1.23 o 
   2   5  12        4.42        1.08      1.17 o 
   3   5  12      290.24      290.31      6.86 o 
   4   5  12        4.16        4.18      1.47 o 
   5   5  12        2.89        1.33      1.51 o 
  -7   6  12       13.00       14.36      3.71 o 
  -6   6  12        9.94       14.36      3.47 o 
  -5   6  12      101.60       92.58      6.44 o 
  -4   6  12        6.56        2.72      2.48 o 
  -3   6  12       61.02       56.21      3.31 o 
  -2   6  12       83.10       90.54      4.09 o 
  -1   6  12      171.02      172.46      6.19 o 
   0   6  12      193.63      196.99     10.52 o 
   1   6  12      143.04      135.91      5.08 o 
   2   6  12      155.17      141.93      4.19 o 
   3   6  12       53.24       48.38      3.24 o 
   4   6  12        1.47        0.86      1.29 o 
   5   6  12       88.45       75.86      3.30 o 
  -7   7  12       15.87       20.30      4.21 o 
  -6   7  12        0.79       -1.49      2.23 o 
  -5   7  12      294.19      263.39     11.14 o 
  -4   7  12      129.44      121.25      6.56 o 
  -3   7  12      354.97      330.59     10.03 o 
  -2   7  12       10.98       19.04      2.53 o 
  -1   7  12      471.64      453.45     10.05 o 
   0   7  12       35.85       40.11      3.59 o 
   1   7  12      114.71      114.37      8.17 o 
   2   7  12       77.28       82.01      3.48 o 
   3   7  12       44.21       44.96      3.06 o 
   4   7  12        0.13       -2.12      1.41 o 
  -6   8  12       49.71       45.55      5.45 o 
  -5   8  12       80.13       75.01      6.44 o 
  -4   8  12      176.38      160.24      5.86 o 
  -3   8  12       78.48       71.70      4.01 o 
  -2   8  12      173.80      156.74      6.06 o 
  -1   8  12        1.98        0.73      2.60 o 
   0   8  12       74.68       66.31      3.94 o 
   1   8  12       69.74       71.44      4.03 o 
   2   8  12        2.10        0.95      3.22 o 
   3   8  12       19.54       18.41      2.24 o 
   4   8  12       11.57       13.21      2.29 o 
  -6   9  12        8.17        7.43      3.47 o 
  -5   9  12        8.69        6.93      3.22 o 
  -4   9  12      117.24      121.73      5.42 o 
  -3   9  12       79.95       73.33      4.20 o 
  -2   9  12        0.30        0.00      1.66 o 
  -1   9  12      242.91      238.65      7.44 o 
   0   9  12       12.22       14.49      2.45 o 
   1   9  12       21.04       18.67      2.71 o 
   2   9  12       12.26       11.62      4.08 o 
   3   9  12      198.46      197.36      5.75 o 
  -5  10  12       43.82       39.80      4.58 o 
  -4  10  12       34.97       38.59      5.20 o 
  -3  10  12       73.83       66.37      4.37 o 
  -2  10  12        3.67        1.00      2.01 o 
  -1  10  12      199.99      210.39      7.26 o 
   0  10  12       40.14       47.99      4.70 o 
   1  10  12       57.50       59.04      6.44 o 
   2  10  12       31.57       28.71      3.38 o 
  -4  11  12      105.18      103.72      6.93 o 
  -3  11  12        5.10        5.58      2.43 o 
  -2  11  12      122.37      123.29      5.77 o 
  -1  11  12       41.98       41.77      3.76 o 
   0  11  12       44.72       42.67      3.94 o 
   1  11  12       62.61       66.02      4.37 o 
  -5   1  13        2.49        4.70      2.72 o 
  -4   1  13       47.32       50.00      4.46 o 
  -3   1  13      470.16      473.11     12.38 o 
  -2   1  13      225.58      223.58      5.77 o 
  -1   1  13       18.00       20.15      1.76 o 
   0   1  13      168.30      169.20      3.49 o 
   1   1  13       28.99       28.70      2.47 o 
   2   1  13       35.35       32.06      1.95 o 
   3   1  13        4.26        0.28      1.20 o 
   4   1  13      125.49      116.72      3.61 o 
   5   1  13       32.02       31.20      2.38 o 
  -6   2  13      116.44      117.09      6.68 o 
  -5   2  13        3.79        2.23      2.48 o 
  -4   2  13      950.37      928.79     22.28 o 
  -3   2  13       66.43       69.07      5.20 o 
  -2   2  13     2549.10     2536.34     34.55 o 
  -1   2  13      308.34      309.21      5.65 o 
   0   2  13      402.99      371.01      7.75 o 
   1   2  13      200.11      171.67      3.73 o 
   2   2  13       82.30       67.09      2.47 o 
   3   2  13       95.29       91.65      3.36 o 
   4   2  13        0.55        0.52      1.41 o 
   5   2  13       51.15       56.93      3.02 o 
  -7   3  13        1.80       -0.99      2.48 o 
  -6   3  13        0.45        5.94      2.97 o 
  -5   3  13        1.14       -0.25      2.23 o 
  -4   3  13       64.26       59.91      4.95 o 
  -3   3  13      152.46      149.52      7.18 o 
  -2   3  13       20.96       18.57      3.34 o 
  -1   3  13       98.44      115.50      3.26 o 
   0   3  13        0.94        2.55      1.30 o 
   1   3  13     1472.40     1450.06     17.61 o 
   2   3  13       57.62       63.42      2.50 o 
   3   3  13      242.76      239.28      4.91 o 
   4   3  13        8.79       13.24      2.75 o 
   5   3  13       94.62       98.98      4.73 o 
  -8   4  13        0.24        1.24      2.72 o 
  -7   4  13       18.27       11.63      3.47 o 
  -6   4  13       33.33       28.72      4.46 o 
  -5   4  13       60.37       56.94      4.95 o 
  -4   4  13       55.61       51.24      4.70 o 
  -3   4  13      103.56       95.06      5.94 o 
  -2   4  13      167.11      169.18      5.32 o 
  -1   4  13       14.43       15.60      2.10 o 
   0   4  13        0.11       -0.21      1.35 o 
   1   4  13      120.27      119.22      3.23 o 
   2   4  13      136.46      138.21      3.66 o 
   3   4  13       38.14       38.01      2.29 o 
   4   4  13      164.95      161.40      4.90 o 
   5   4  13      162.24      171.28      4.69 o 
  -7   5  13       22.51       29.21      4.70 o 
  -6   5  13       51.17       51.74      5.45 o 
  -5   5  13       38.79       39.85      4.70 o 
  -4   5  13       34.88       30.45      4.21 o 
  -3   5  13       24.38       24.26      3.71 o 
  -2   5  13        3.40        3.35      1.66 o 
  -1   5  13       56.20       58.38      3.47 o 
   0   5  13       63.32       60.49      3.41 o 
   1   5  13       41.44       38.15      2.32 o 
   2   5  13       25.97       21.73      1.85 o 
   3   5  13       12.87       11.40      1.64 o 
   4   5  13        2.77        0.08      1.44 o 
  -7   6  13       30.16       29.46      4.95 o 
  -6   6  13        0.62       -0.99      2.48 o 
  -5   6  13       59.64       60.65      5.94 o 
  -4   6  13       35.45       54.46      5.45 o 
  -3   6  13      183.43      184.82      5.92 o 
  -2   6  13      121.95      123.89      4.86 o 
  -1   6  13       18.02       17.58      2.72 o 
   0   6  13        1.00       -1.96      1.30 o 
   1   6  13       28.09       31.33      2.98 o 
   2   6  13       19.77       15.57      2.39 o 
   3   6  13      174.61      194.46      4.65 o 
   4   6  13        6.65        8.57      1.71 o 
  -7   7  13       31.04       37.63      5.20 o 
  -6   7  13       29.40       25.00      4.46 o 
  -5   7  13        2.84       -0.25      2.72 o 
  -4   7  13        6.43        4.95      2.97 o 
  -3   7  13        6.08        4.95      1.93 o 
  -2   7  13        0.18       -1.62      2.23 o 
  -1   7  13       14.20       17.19      2.85 o 
   0   7  13       45.27       47.33      3.49 o 
   1   7  13       14.53        7.33      3.34 o 
   2   7  13      196.80      203.11      6.82 o 
   3   7  13       21.64       20.27      2.42 o 
  -6   8  13       53.36       59.41      6.19 o 
  -5   8  13        2.83       -1.73      2.48 o 
  -4   8  13       15.04       13.68      2.43 o 
  -3   8  13        1.25       -0.25      1.75 o 
  -2   8  13       35.02       33.43      3.23 o 
  -1   8  13        0.46       -2.05      1.37 o 
   0   8  13      214.54      210.41      7.18 o 
   1   8  13        5.09        5.57      2.28 o 
   2   8  13       25.04       27.76      3.23 o 
   3   8  13        0.21        0.26      2.01 o 
  -5   9  13        1.27       -3.34      2.23 o 
  -4   9  13        8.53        5.32      4.83 o 
  -3   9  13        0.21       -2.02      1.72 o 
  -2   9  13        7.66        4.22      2.85 o 
  -1   9  13        8.13       12.76      3.59 o 
   0   9  13       14.93       10.72      3.09 o 
   1   9  13        2.69        3.49      2.72 o 
   2   9  13        0.00        4.93      5.07 o 
  -4  10  13      149.85      146.27      7.06 o 
  -3  10  13       44.97       50.99      4.29 o 
  -2  10  13       17.45       13.75      2.71 o 
  -1  10  13        2.82        4.45      2.18 o 
   0  10  13      105.46      115.59      5.43 o 
   1  10  13       50.74       44.44      4.95 o 
  -2  11  13       36.14       40.84      3.94 o 
  -1  11  13       53.90       55.08      4.38 o 
  -4   0  14     3473.93     3625.31     68.08 o 
  -3   0  14     1017.97     1009.49     23.02 o 
  -2   0  14      136.13      147.79      6.93 o 
  -1   0  14      243.08      250.02      9.16 o 
   0   0  14        0.25       -1.27      1.30 o 
   1   0  14       43.91       53.94      4.33 o 
   2   0  14      150.20      117.75      9.41 o 
   3   0  14        0.85        4.84      2.72 o 
   4   0  14        4.36        3.02      3.47 o 
  -5   1  14        6.69        9.41      3.22 o 
  -4   1  14       18.13       17.58      3.22 o 
  -3   1  14        2.07       -1.86      2.48 o 
  -2   1  14      317.30      346.82      8.29 o 
  -1   1  14      240.68      228.92      6.12 o 
   0   1  14       20.98       28.41      2.17 o 
   1   1  14       76.90       84.43      2.75 o 
   2   1  14      197.10      192.21      4.26 o 
   3   1  14      371.10      329.11      6.06 o 
   4   1  14      174.49      168.58      4.42 o 
  -6   2  14       20.70       24.01      4.21 o 
  -5   2  14       85.58       77.23      5.69 o 
  -4   2  14       22.41       25.00      3.71 o 
  -3   2  14      103.97      102.48      5.94 o 
  -2   2  14      364.84      358.87      7.85 o 
  -1   2  14      521.67      522.35      8.22 o 
   0   2  14      677.92      658.97      9.81 o 
   1   2  14       10.92        5.61      1.23 o 
   2   2  14      140.04      139.50      3.64 o 
   3   2  14       61.14       51.04      2.56 o 
   4   2  14        0.77        0.70      1.39 o 
  -6   3  14       89.87       92.33      6.44 o 
  -5   3  14       70.07       72.53      5.69 o 
  -4   3  14        0.32        2.48      2.48 o 
  -3   3  14      204.55      217.10      9.16 o 
  -2   3  14        6.17        7.43      2.72 o 
  -1   3  14       95.64       92.83      3.18 o 
   0   3  14        4.01        4.68      1.46 o 
   1   3  14        3.06        8.88      2.39 o 
   2   3  14       11.48        6.42      1.41 o 
   3   3  14       53.73       50.55      3.55 o 
   4   3  14        4.34        7.60      1.69 o 
  -7   4  14       23.67       23.52      4.21 o 
  -6   4  14        0.63        1.24      2.72 o 
  -5   4  14       79.09       71.54      5.69 o 
  -4   4  14        9.18        6.93      2.97 o 
  -3   4  14       29.32       25.99      3.96 o 
  -2   4  14       59.95       51.98      4.70 o 
  -1   4  14      221.83      213.47      6.20 o 
   0   4  14       41.65       38.78      6.19 o 
   1   4  14        7.66        5.36      1.43 o 
   2   4  14       11.19        8.98      1.51 o 
   3   4  14       24.19       22.37      2.00 o 
   4   4  14       29.59       30.45      2.39 o 
  -7   5  14       45.84       45.30      5.45 o 
  -6   5  14       38.25       40.35      5.20 o 
  -5   5  14       99.25       89.12      6.44 o 
  -4   5  14       43.24       40.35      4.70 o 
  -3   5  14      158.57      153.97      7.92 o 
  -2   5  14       54.09       55.86      4.21 o 
  -1   5  14      134.07      134.95      5.07 o 
   0   5  14        8.70        9.68      1.93 o 
   1   5  14      234.18      239.19     10.27 o 
   2   5  14        4.82        3.74      1.68 o 
   3   5  14       40.69       50.13      3.11 o 
   4   5  14        7.46       10.44      1.90 o 
  -6   6  14       14.56       15.60      3.71 o 
  -5   6  14       11.93        8.17      3.22 o 
  -4   6  14       27.90       17.58      3.71 o 
  -3   6  14        1.24       -1.24      2.23 o 
  -2   6  14       12.31       12.90      2.36 o 
  -1   6  14        2.86        3.06      1.66 o 
   0   6  14       19.78       19.70      2.53 o 
   1   6  14       59.84       60.38      3.94 o 
   2   6  14        2.89        1.73      2.10 o 
   3   6  14        2.98        5.00      1.69 o 
  -6   7  14        0.61       -1.98      2.48 o 
  -5   7  14        5.45        7.18      3.47 o 
  -4   7  14       17.88       10.89      3.47 o 
  -3   7  14       29.31       31.68      3.06 o 
  -2   7  14       15.86       15.25      2.45 o 
  -1   7  14       88.27       89.08      4.46 o 
   0   7  14       96.94       93.95      8.79 o 
   1   7  14      321.25      333.61     11.39 o 
   2   7  14       81.91       76.62      4.55 o 
   3   7  14       36.95       38.80      3.74 o 
  -5   8  14        9.75        7.18      3.47 o 
  -4   8  14       52.09       52.73      5.94 o 
  -3   8  14      156.80      164.37      6.21 o 
  -2   8  14      320.02      352.50     12.01 o 
  -1   8  14      151.83      149.25      8.91 o 
   0   8  14      218.80      235.51      7.61 o 
   1   8  14      269.60      271.09      8.23 o 
   2   8  14        8.68        9.96      3.22 o 
  -4   9  14       38.43       41.34      5.45 o 
  -3   9  14       27.71       25.59      3.14 o 
  -2   9  14       45.31       55.77      4.37 o 
  -1   9  14        5.28        4.64      2.60 o 
   0   9  14      273.07      307.56     14.36 o 
   1   9  14       31.09       33.33      3.50 o 
  -3  10  14        5.90        6.31      2.63 o 
  -2  10  14       98.79       99.64      7.06 o 
  -1  10  14       15.62       21.07      3.15 o 
   0  10  14       27.08       26.44      5.32 o 
  -4   1  15       44.98       38.86      4.46 o 
  -3   1  15        2.57        0.99      2.48 o 
  -2   1  15        9.41       14.20      2.35 o 
  -1   1  15      398.05      411.00      8.92 o 
   0   1  15       44.72       53.62      3.23 o 
   1   1  15       84.42       80.73      2.75 o 
   2   1  15       93.12      100.33      3.23 o 
   3   1  15      127.79      123.05      3.77 o 
   4   1  15        0.56       -1.26      1.30 o 
  -5   2  15       60.02       53.47      5.20 o 
  -4   2  15        0.26       -2.72      2.23 o 
  -3   2  15       10.45       12.13      2.97 o 
  -2   2  15        3.12        3.47      2.48 o 
  -1   2  15      213.18      212.61      6.02 o 
   0   2  15      104.76       91.66      3.37 o 
   1   2  15      183.81      176.80      4.67 o 
   2   2  15       34.26       29.38      2.12 o 
   3   2  15       65.52       64.18      2.86 o 
   4   2  15        9.33        2.98      1.65 o 
  -6   3  15        0.13       -1.49      2.48 o 
  -5   3  15       58.88       63.12      5.45 o 
  -4   3  15        4.93        3.71      2.48 o 
  -3   3  15       13.08       11.39      3.22 o 
  -2   3  15        9.00       10.40      2.97 o 
  -1   3  15       66.32       62.38      5.20 o 
   0   3  15        6.56        8.55      1.62 o 
   1   3  15       24.57       17.34      2.51 o 
   2   3  15       38.53       36.67      2.65 o 
   3   3  15       13.42       17.33      1.89 o 
  -7   4  15       20.76       20.79      4.21 o 
  -6   4  15       11.50       14.11      3.96 o 
  -5   4  15       33.57       39.36      4.95 o 
  -4   4  15      161.65      163.38      8.42 o 
  -3   4  15        5.97        4.70      2.72 o 
  -2   4  15       23.41       20.30      3.96 o 
  -1   4  15      136.95      127.63      6.44 o 
   0   4  15        0.22        0.31      1.66 o 
   1   4  15      412.64      407.50      7.66 o 
   2   4  15      101.52      111.26      4.03 o 
   3   4  15      183.95      186.64      4.67 o 
  -6   5  15       54.60       54.46      5.94 o 
  -5   5  15        7.00        4.95      2.97 o 
  -4   5  15      135.81      127.49      7.67 o 
  -3   5  15       36.80       38.37      4.70 o 
  -2   5  15      177.20      188.38      9.16 o 
  -1   5  15      318.84      314.48      8.13 o 
   0   5  15       69.68       66.54      4.21 o 
   1   5  15       23.22       26.19      3.15 o 
   2   5  15        0.02       -1.66      1.51 o 
   3   5  15       92.90      112.33      6.49 o 
  -6   6  15        0.82       -0.50      2.97 o 
  -5   6  15        7.96        9.41      3.47 o 
  -4   6  15       18.31       22.28      4.21 o 
  -3   6  15        2.94       -2.97      2.23 o 
  -2   6  15        2.18        1.24      2.35 o 
  -1   6  15        8.40       12.26      2.36 o 
   0   6  15       79.45       81.57      4.54 o 
   1   6  15       53.04       57.80      3.94 o 
   2   6  15      252.61      263.02      8.14 o 
  -5   7  15       17.08       14.61      3.96 o 
  -4   7  15       17.97       20.30      4.21 o 
  -3   7  15       54.95       55.20      5.94 o 
  -2   7  15        0.01       -0.13      2.97 o 
  -1   7  15       65.06       76.51      4.37 o 
   0   7  15       12.99       17.33      2.80 o 
   1   7  15        4.50        0.52      2.72 o 
   2   7  15        7.18        3.58      2.35 o 
  -5   8  15       16.37       13.62      3.96 o 
  -4   8  15       44.51       48.27      5.94 o 
  -3   8  15       36.80       38.37      5.45 o 
  -2   8  15      117.47      145.23      5.85 o 
  -1   8  15        1.60        2.70      2.23 o 
   0   8  15        0.01        0.52      2.01 o 
   1   8  15       27.27       22.53      3.23 o 
  -3   9  15       19.26       23.41      3.33 o 
  -2   9  15       32.18       36.02      4.70 o 
  -1   9  15      130.63      151.64      6.39 o 
   0   9  15       50.25       65.21      4.54 o 
  -3   0  16      822.94      847.10     21.04 o 
  -2   0  16      105.74      106.44      6.19 o 
  -1   0  16      106.22      109.42      6.19 o 
   0   0  16        1.19        4.21      2.72 o 
   1   0  16      165.74      153.48      7.67 o 
   2   0  16       36.46       37.38      6.68 o 
   3   0  16       92.26      123.12      5.42 o 
  -4   1  16       74.41       64.36      5.45 o 
  -3   1  16        0.21       -1.98      2.23 o 
  -2   1  16       12.72       11.97      2.48 o 
  -1   1  16       82.61       89.65      4.11 o 
   0   1  16      172.54      163.93      5.50 o 
   1   1  16      100.17       95.95      3.61 o 
   2   1  16      181.94      157.52      4.11 o 
   3   1  16       26.43       28.09      2.29 o 
  -5   2  16       78.46       78.22      6.19 o 
  -4   2  16        8.29        7.43      2.97 o 
  -3   2  16        0.00       -1.98      1.98 o 
  -2   2  16       11.23       12.38      3.47 o 
  -1   2  16       89.66      103.19      8.91 o 
   0   2  16      134.57      120.17      4.81 o 
   1   2  16        5.51        8.93      1.99 o 
   2   2  16       13.22        6.63      1.74 o 
   3   2  16        5.91        5.43      1.67 o 
  -6   3  16        4.34        4.70      3.22 o 
  -5   3  16        5.68        2.72      2.72 o 
  -4   3  16        2.20        2.72      2.72 o 
  -3   3  16        6.57        5.45      2.97 o 
  -2   3  16       11.77        8.91      3.47 o 
  -1   3  16      311.26      327.50     12.13 o 
   0   3  16      182.12      198.50      6.37 o 
   1   3  16      146.28      130.37      4.27 o 
   2   3  16       97.65      108.85      4.03 o 
   3   3  16        8.55        8.67      1.80 o 
  -6   4  16       20.38       23.76      4.21 o 
  -5   4  16        3.51        1.98      2.72 o 
  -4   4  16      237.39      217.84     10.15 o 
  -3   4  16        1.95       -1.49      2.48 o 
  -2   4  16      107.56      116.35      7.18 o 
  -1   4  16       96.97      104.22      7.18 o 
   0   4  16       65.04       61.16      4.58 o 
   1   4  16       54.61       50.03      3.84 o 
   2   4  16       43.87       42.29      3.38 o 
  -6   5  16        0.70        4.95      2.97 o 
  -5   5  16      126.56      141.60      8.42 o 
  -4   5  16       16.01       25.00      4.70 o 
  -3   5  16      242.57      250.52     11.14 o 
  -2   5  16       67.03       55.20      5.69 o 
  -1   5  16       45.52       51.49      5.69 o 
   0   5  16       54.19       46.55      3.68 o 
   1   5  16       12.40        6.51      2.18 o 
   2   5  16       13.18       14.06      2.78 o 
  -5   6  16       70.18       73.52      6.44 o 
  -4   6  16       36.91       48.52      5.69 o 
  -3   6  16      236.92      235.91     11.14 o 
  -2   6  16       10.22       20.55      4.46 o 
  -1   6  16      173.38      168.62      6.31 o 
   0   6  16       11.30        9.68      2.43 o 
   1   6  16       78.66       85.62      4.64 o 
  -4   7  16       40.53       46.54      5.94 o 
  -3   7  16       40.65       39.11      5.45 o 
  -2   7  16       55.42       91.10      7.18 o 
  -1   7  16        1.87        5.57      3.09 o 
   0   7  16        1.81        0.15      2.60 o 
   1   7  16        0.60        0.29      5.20 o 
  -3   8  16        7.64        6.68      3.47 o 
  -2   8  16        5.39        2.73      2.85 o 
  -1   8  16        0.10        0.87      2.35 o 
  -3   1  17      200.80      201.50      9.16 o 
  -2   1  17        4.26        4.70      2.97 o 
  -1   1  17       22.42       22.32      2.78 o 
   0   1  17       60.95       78.19      6.68 o 
   1   1  17       82.24       90.97      4.55 o 
   2   1  17       22.10       28.29      3.28 o 
  -4   2  17       29.76       33.67      4.46 o 
  -3   2  17        1.44        0.74      2.72 o 
  -2   2  17       42.57       40.85      4.70 o 
  -1   2  17      145.57      151.25      8.17 o 
   0   2  17      106.64       99.92      4.72 o 
   1   2  17      133.34      150.58      7.80 o 
   2   2  17        5.30        7.38      1.90 o 
  -5   3  17       35.39       45.30      5.69 o 
  -4   3  17       61.13       60.90      5.94 o 
  -3   3  17      150.26      166.60      8.66 o 
  -2   3  17       34.27       39.36      4.95 o 
  -1   3  17        3.96        2.72      2.97 o 
   0   3  17       14.55       21.54      4.46 o 
   1   3  17       71.33       69.88      3.45 o 
   2   3  17       23.37       16.53      2.29 o 
  -5   4  17        0.22        2.23      3.22 o 
  -4   4  17        8.06        4.95      3.47 o 
  -3   4  17       23.62       21.78      4.46 o 
  -2   4  17      193.13      195.31      9.90 o 
  -1   4  17       90.71       87.88      6.93 o 
   0   4  17      186.51      186.40      9.41 o 
   1   4  17      101.47      102.46      4.99 o 
  -5   5  17        0.29        0.25      2.72 o 
  -4   5  17       25.39       32.18      5.20 o 
  -3   5  17        9.17       13.37      3.71 o 
  -2   5  17        2.91        5.94      3.47 o 
  -1   5  17       12.41       14.61      4.21 o 
   0   5  17       31.08       21.01      3.34 o 
   1   5  17       31.96       32.78      3.41 o 
  -4   6  17      111.08      134.17      8.66 o 
  -3   6  17      138.32      144.32      8.91 o 
  -2   6  17        9.89       11.14      3.71 o 
  -1   6  17       56.23       51.24      5.69 o 
   0   6  17      104.23      116.14      5.43 o 
  -2   7  17       96.84      120.06      8.17 o 
  -2   0  18      125.50      138.38      7.92 o 
  -1   0  18       29.79       40.60      4.95 o 
   0   0  18       95.58       95.31      6.68 o 
   1   0  18       86.44       90.11      6.93 o 
  -3   1  18      252.97      261.66     10.89 o 
  -2   1  18      249.84      277.25     11.39 o 
  -1   1  18       50.05       43.57      4.95 o 
   0   1  18       89.06       97.82      4.64 o 
   1   1  18       38.25       44.42      3.66 o 
  -4   2  18        1.98        2.97      3.22 o 
  -3   2  18        5.93        3.22      3.22 o 
  -2   2  18       11.33        6.44      3.22 o 
  -1   2  18       52.18       46.54      5.20 o 
   0   2  18        3.81        6.93      3.47 o 
   1   2  18      185.69      214.62      7.17 o 
  -4   3  18        1.36        0.99      2.97 o 
  -3   3  18        0.25       -1.98      2.72 o 
  -2   3  18       48.76       38.86      4.95 o 
  -1   3  18        2.83        3.22      3.22 o 
   0   3  18       23.61       13.12      3.96 o 
  -4   4  18       21.13       13.12      3.96 o 
  -3   4  18       12.26       10.40      3.47 o 
  -2   4  18        3.87        1.73      2.97 o 
  -1   4  18       46.55       49.76      5.94 o 
   0   4  18       55.52       64.11      6.44 o 
  -3   5  18        3.48        7.92      3.71 o 
  -2   5  18       96.40       99.76      7.43 o 
  -1   5  18        4.83        0.50      3.22 o 
  -2   1  19        0.02        2.23      3.22 o 
  -1   1  19       64.26       72.78      5.94 o 
  -2   2  19      124.46      126.50      7.92 o 
                                                 
